# Supplementary material for: Comparison of factors influencing fall recurrence in the young-old and old-old: a cross-sectional nationwide study in South Korea
Source: BMC Geriatr. 2022 Jun 25;22:520. doi: 10.1186/s12877-022-03172-7 (PMC9233335; doi:10.1186/s12877-022-03172-7)
Supplement: Supplementary file 1 — Additional file 1. 2017 National Survey of Older Koreans_FALL. [file 12877_2022_3172_MOESM1_ESM.xlsx]

## Sheet: 2017 National Survey of Older K
ID	Age	Age _group	Gender	Education	Spouse	National_Basic_Livelihood_Security_System	Smoking	Problematic_drinking	Exercise	ADL_1	ADL_2	ADL_3	ADL_4	ADL_5	ADL_6	ADL_7	IADL_1	IADL_2	IADL_3	IADL_4	IADL_5	IADL_6	IADL_7	IADL_8	IADL_9	IADL_10	Visual_aid	Bwt	Height	BMI	Cognitive_fx	Depression_1	Depression_2	Depression_3	Depression_4	Depression_5	Depression_6	Depression_7	Depression_8	Depression_9	Depression_10	Depression_11	Depression_12	Depression_13	Depression_14	Depression_15	Suicidal_ideations	Number_of_chronic_disease	Number_of_prescribed_medications
1	70	1	1	3	2	2	2	2	1	1	1	1	1	1	1	1	1	1	1	1	1	1	1	1	1	1	1	75	170	25.9516	26	2	1	2	1	2	2	2	1	2	1	2	1	2	2	2	2	4	7
2	71	1	1	4	1	2	2	2	1	1	1	1	1	1	1	1	1	1	1	1	1	1	1	1	1	1	1	77	172	26.0276	27	1	1	2	2	1	2	1	2	2	2	1	1	1	2	2	2	2	3
3	71	1	2	3	1	2	2	2	1	1	1	1	1	1	1	1	1	1	1	1	1	1	1	1	1	1	2	55	159	21.7555	28	1	1	2	2	1	2	1	2	2	2	1	1	1	2	2	2	3	2
4	82	2	1	4	1	2	1	2	1	1	1	1	1	1	1	1	1	2	2	1	2	1	1	1	2	2	1	76	176	24.5351	23	2	2	1	2	2	1	2	2	2	2	2	2	2	2	2	2	7	9
5	68	1	1	1	1	2	2	2	1	1	1	1	1	1	1	1	1	1	1	1	1	1	1	1	1	1	1	62	168	21.9671	27	1	1	2	1	1	2	1	2	2	2	1	2	2	2	2	2	0	0
6	66	1	2	1	1	2	2	2	1	1	1	1	1	1	1	1	1	1	1	1	1	1	1	1	1	1	2	55	157	22.3133	25	1	1	2	2	1	2	1	2	2	1	1	2	1	2	2	2	0	0
7	75	2	1	3	1	2	2	2	1	1	1	1	1	1	1	1	1	1	1	1	1	1	1	1	1	1	1	60	161	23.1473	25	2	1	2	1	1	2	1	2	2	1	1	2	2	2	2	2	1	2
8	71	1	2	2	1	2	2	2	1	1	1	1	1	1	1	1	1	2	2	1	1	1	2	1	1	2	1	58	152	25.1039	21	2	1	2	1	1	1	1	2	1	1	1	2	1	2	2	2	4	5
9	80	2	2	1	2	2	2	2	1	1	1	1	1	1	1	1	1	2	1	2	1	1	1	1	1	1	2	51	147	23.6013	24	2	1	2	2	2	1	2	2	2	1	1	2	2	2	2	2	3	4
10	75	2	1	3	1	2	2	2	2	1	1	1	1	1	1	1	1	3	3	2	1	1	2	1	1	2	1	63	170	21.7993	27	2	1	2	1	2	1	2	2	1	2	2	2	2	2	2	2	4	16
11	74	1	1	1	1	2	2	2	1	1	1	1	1	1	1	1	1	2	1	2	1	1	1	1	2	1	1	72	167	25.8166	25	1	2	2	2	1	2	1	2	2	2	1	2	1	2	2	2	6	7
12	70	1	2	1	1	2	2	2	1	1	1	1	1	1	1	1	1	2	1	2	1	1	1	1	1	1	1	50	155	20.8117	29	1	1	1	1	2	2	1	1	1	1	1	2	1	2	2	2	4	6
13	69	1	1	4	1	2	2	2	1	1	1	1	1	1	1	1	1	1	1	1	1	1	1	1	1	1	1	68	167	24.3824	27	1	2	2	1	1	2	1	2	2	2	1	2	1	2	2	2	1	1
14	68	1	2	3	1	2	2	2	1	1	1	1	1	1	1	1	1	2	2	1	1	1	1	1	1	1	2	63	162	24.0055	25	1	1	2	2	1	2	1	2	2	1	1	2	1	1	2	2	1	2
15	85	2	2	1	2	2	2	2	1	1	2	2	1	1	1	2	2	2	2	2	1	2	1	1	2	3	2	59	158	23.634	24	2	1	1	1	2	1	2	1	1	1	2	1	2	1	1	2	4	2
16	84	2	2	1	2	2	2	2	2	1	1	1	1	1	1	1	1	2	1	2	1	2	1	1	1	2	2	45	145	21.4031	27	2	1	2	1	2	1	1	1	2	1	2	1	1	1	1	2	7	4
17	74	1	2	1	2	1	2	2	2	1	1	1	1	1	1	1	1	2	1	1	1	2	1	1	2	1	2	55	153	23.4952	23	1	2	2	2	2	2	1	2	2	2	1	1	1	1	1	2	4	5
18	84	2	2	1	2	2	2	2	1	1	1	1	1	1	1	1	1	2	1	1	1	2	2	1	2	2	1	53	152	22.9398	18	2	1	1	1	2	1	1	1	2	2	1	2	1	1	1	2	7	7
19	76	2	1	3	1	2	2	2	1	1	1	1	1	1	1	1	1	2	1	1	1	1	1	1	1	1	1	61	167	21.8724	28	1	2	2	2	1	2	1	2	2	2	2	2	2	2	2	2	3	2
20	74	1	2	1	1	2	2	2	1	1	1	1	1	1	1	1	1	1	1	1	1	1	1	1	1	1	1	68	157	27.5873	26	1	2	2	2	1	2	1	2	2	1	1	2	1	2	2	2	4	5
21	75	2	1	3	1	2	2	2	1	1	1	1	1	1	1	1	1	1	1	1	1	1	1	1	1	1	1	65	173	21.7181	26	2	1	2	2	2	2	1	2	2	2	1	2	1	2	2	2	3	3
22	71	1	2	1	1	2	2	2	2	1	1	1	1	1	1	1	1	1	1	1	1	1	1	1	1	1	1	60	156	24.6548	29	2	1	2	2	2	2	1	2	2	2	1	2	1	2	2	2	1	1
23	74	1	2	1	1	2	2	2	2	1	1	2	1	1	1	1	1	1	1	2	1	1	1	1	1	1	1	42	112	33.4821	29	2	1	2	1	2	2	2	1	2	2	2	2	1	1	1	2	3	10
24	65	1	2	1	2	2	2	2	1	1	1	1	1	1	1	1	1	1	1	1	1	1	1	1	1	1	2	61	161	23.533	28	2	1	2	2	1	2	1	2	2	2	1	2	1	2	1	2	0	0
25	81	2	2	1	2	2	2	2	1	1	1	1	1	1	1	1	1	1	1	1	1	1	1	1	1	1	1	48	152	20.7756	22	1	1	2	2	1	2	1	2	2	1	1	1	2	1	2	2	4	20
26	73	1	2	1	2	1	2	2	2	1	1	1	1	1	1	1	1	2	1	2	1	1	2	1	1	2	2	57	160	22.2656	24	2	1	1	2	1	2	1	2	2	2	1	1	1	1	1	2	2	9
27	71	1	1	2	2	2	2	2	1	1	1	1	1	1	1	1	1	1	1	1	1	1	1	1	1	1	2	65	175	21.2245	26	2	1	2	2	2	2	2	1	2	2	2	2	1	1	1	2	0	0
28	85	2	1	2	1	2	2	2	1	1	1	1	1	1	1	1	1	1	1	1	1	1	1	1	1	1	1	60	160	23.4375	28	2	1	2	1	1	1	1	2	2	2	1	1	1	2	2	2	3	4
29	82	2	2	1	1	2	2	2	1	1	1	1	1	1	1	1	1	1	1	1	1	1	1	1	1	1	2	40	152	17.313	25	2	1	2	2	1	2	1	2	2	2	1	1	1	2	2	2	3	2
30	65	1	2	1	1	2	2	2	2	1	1	1	1	1	1	1	1	1	1	1	1	1	1	1	1	1	2	47	147	21.7502	21	2	1	2	2	1	2	1	2	1	2	1	2	1	2	2	2	2	16
31	67	1	2	1	2	2	2	2	1	1	1	1	1	1	1	1	1	1	1	1	1	1	1	1	1	1	1	70	153	29.903	27	2	1	1	1	2	1	2	1	1	1	2	1	2	1	1	1	4	9
32	75	2	2	1	1	2	2	2	1	1	1	1	1	1	1	1	1	1	1	1	1	1	1	1	1	1	2	50	150	22.2222	23	2	2	2	2	2	2	2	2	2	1	2	1	2	1	1	2	3	8
33	71	1	1	3	2	2	1	2	1	1	1	1	1	1	1	1	1	1	1	1	1	1	1	1	1	1	2	58	170	20.0692	28	1	1	2	2	2	2	2	2	2	2	2	2	2	2	2	2	0	0
34	88	2	2	1	2	2	2	2	1	1	1	1	1	1	1	1	1	1	1	1	1	1	1	1	1	2	1	44	150	19.5556	26	2	1	1	1	2	1	2	2	1	1	2	1	2	1	2	2	5	5
35	68	1	2	2	2	1	2	2	1	1	1	1	1	1	1	1	1	1	1	1	1	1	1	1	1	1	1	75	166	27.2173	24	1	1	2	2	2	2	1	2	2	2	1	2	1	2	2	2	3	4
36	76	2	2	1	1	2	2	2	1	1	1	1	1	1	1	1	1	1	1	1	1	1	1	1	1	1	1	62	158	24.8358	28	1	1	2	1	2	2	2	2	2	1	2	2	1	2	2	1	3	4
37	81	2	1	1	1	2	2	2	2	1	1	1	1	1	1	1	1	1	1	1	1	1	1	1	1	1	2	71	180	21.9136	25	1	1	2	2	1	2	1	2	2	2	2	1	2	1	2	2	1	1
39	79	2	1	3	1	2	2	2	1	1	1	1	1	1	1	1	1	1	1	1	1	1	1	1	1	1	2	78	160	30.4688	18	1	1	2	2	2	2	2	2	2	1	1	2	2	2	2	2	4	12
40	75	2	2	3	1	2	2	2	1	1	1	1	1	1	1	1	1	1	1	1	1	1	1	1	1	1	2	64	158	25.6369	30	1	2	2	2	1	2	1	2	2	2	2	2	1	2	2	2	2	5
41	90	2	2	1	2	1	2	2	1	1	2	3	1	1	1	1	2	2	2	1	1	1	1	1	1	2	1	42	145	19.9762	26	2	1	1	1	2	1	2	1	1	1	2	1	2	1	2	2	6	9
42	72	1	2	1	2	2	1	2	2	1	1	1	1	1	1	1	1	2	1	1	1	1	1	1	1	2	1	60	155	24.974	29	2	1	1	1	2	2	1	2	2	2	2	1	2	1	2	1	3	10
43	73	1	1	2	1	2	1	1	2	1	1	1	1	1	1	1	1	1	1	1	1	1	1	1	1	1	2	64	171	21.8871	28	1	1	2	2	1	2	1	2	2	2	2	2	1	2	2	2	1	1
44	86	2	2	1	2	1	2	2	2	2	2	3	2	2	2	2	2	3	3	3	2	3	2	2	2	3	2	46	150	20.4444	22	2	1	1	1	2	1	2	1	1	1	2	1	2	1	1	2	0	0
45	69	1	1	1	1	2	2	2	2	2	2	3	1	1	1	1	2	2	2	2	1	2	1	2	2	3	1	59	165	21.6713	23	2	1	1	1	2	1	2	1	2	2	2	1	2	1	1	1	1	3
46	83	2	2	1	2	2	2	2	2	1	1	1	1	1	1	1	1	1	1	1	1	1	1	1	1	1	1	53	152	22.9398	22	1	2	2	2	2	1	2	2	1	1	2	2	1	2	2	1	3	4
47	89	2	1	1	2	2	2	2	1	1	1	1	1	1	1	1	1	1	1	1	1	1	1	1	1	1	1	52	165	19.1001	26	2	2	1	2	1	2	1	2	2	2	1	2	1	2	2	2	1	1
48	76	2	2	1	2	2	2	2	2	1	1	1	1	1	1	1	1	1	1	1	1	1	1	1	1	1	1	49	153	20.9321	23	2	1	1	1	2	2	2	1	2	1	2	1	1	1	1	2	3	7
49	71	1	1	3	1	2	2	2	1	1	1	1	1	1	1	1	1	1	1	1	1	1	1	1	1	1	1	59	163	22.2063	24	2	1	1	2	1	2	1	2	2	1	1	2	1	2	2	2	3	4
50	70	1	2	1	1	2	2	2	1	1	1	1	1	1	1	1	1	1	1	1	1	1	1	1	1	1	2	71	161	27.3909	23	2	1	1	2	1	2	1	2	2	2	1	2	1	2	2	2	4	8
51	78	2	1	1	1	2	2	2	1	1	1	1	1	1	1	1	1	1	1	1	1	1	1	1	1	1	1	55	163	20.7008	24	2	1	1	1	2	1	2	1	1	1	2	2	2	2	2	2	4	6
52	71	1	2	1	1	2	2	2	2	1	1	1	1	1	1	1	1	1	1	1	1	1	1	1	1	1	1	60	155	24.974	26	2	1	1	2	2	2	2	1	2	2	2	2	2	2	1	2	2	4
53	69	1	2	2	2	2	2	2	2	1	1	1	1	1	1	1	1	1	1	1	1	1	1	1	1	1	1	75	160	29.2969	30	1	2	2	2	1	2	1	2	2	2	1	2	1	2	2	2	0	0
54	73	1	1	1	2	2	2	2	1	1	1	1	1	1	1	1	1	1	1	1	1	1	1	1	1	1	2	55	167	19.721	26	1	2	2	1	2	2	2	2	2	2	2	2	2	2	2	2	1	1
55	70	1	1	1	1	2	2	2	1	1	1	1	1	1	1	1	1	1	1	1	1	1	1	1	1	1	1	62	165	22.7732	28	1	2	2	2	1	2	1	2	2	2	1	2	1	2	2	2	2	5
56	73	1	1	3	1	2	2	2	1	1	1	1	1	1	1	1	1	1	1	1	1	1	1	1	1	1	1	56	158	22.4323	29	1	2	2	2	1	2	2	2	2	2	1	2	2	2	2	2	2	3
57	69	1	2	2	1	2	2	2	1	1	1	1	1	1	1	1	1	1	1	1	1	1	1	1	1	1	1	60	153	25.6312	27	1	2	2	2	2	2	1	2	2	2	1	2	1	2	2	2	2	2
58	85	2	2	1	2	1	2	2	2	1	1	2	1	1	1	2	1	2	1	2	1	1	1	1	1	2	1	53	164	19.7055	22	1	2	2	1	2	1	2	1	2	1	2	1	2	1	1	1	9	14
59	73	1	1	2	1	2	1	2	1	1	1	1	1	1	1	1	1	1	1	1	1	1	1	1	1	1	1	69	156	28.3531	25	1	2	2	2	1	2	1	2	2	2	1	2	1	2	2	2	3	3
60	66	1	2	1	1	2	2	2	1	1	1	1	1	1	1	1	1	1	1	1	1	1	1	1	1	1	2	63	151	27.6304	26	2	1	2	2	2	1	2	1	2	1	2	2	2	2	2	2	2	1
61	65	1	2	3	2	1	2	2	2	1	1	1	1	1	1	1	1	1	1	1	1	1	1	1	1	1	1	66	154	27.8293	29	1	2	2	2	1	2	1	2	2	2	1	2	2	2	2	2	4	8
62	73	1	1	1	1	2	2	2	1	1	1	1	1	1	1	1	1	1	1	1	1	1	1	1	1	1	2	65	177	20.7476	25	2	2	2	1	2	2	2	2	2	2	2	2	2	2	2	2	1	0
63	65	1	2	2	1	2	2	2	1	1	1	1	1	1	1	1	1	1	1	1	1	1	1	1	1	1	1	55	158	22.0317	30	2	1	2	2	2	2	2	2	2	1	2	1	2	2	2	2	4	4
64	71	1	2	3	2	2	2	2	1	1	1	1	1	1	1	1	1	1	1	1	1	1	1	1	1	1	1	58	164	21.5645	30	1	2	2	2	1	2	1	2	2	2	1	2	1	2	2	2	2	1
65	78	2	2	1	2	2	2	2	1	1	1	1	1	1	1	1	1	1	1	1	1	2	1	1	2	1	2	58	150	25.7778	23	2	1	1	1	2	2	2	1	1	1	2	1	2	1	2	2	6	6
66	71	1	2	1	1	2	2	2	1	1	1	1	1	1	1	1	1	1	1	1	1	1	1	1	1	1	2	70	160	27.3438	25	1	2	2	2	1	2	1	2	2	2	1	2	1	2	2	2	1	1
67	67	1	1	2	1	2	2	2	1	1	1	1	1	1	1	1	1	1	1	1	1	1	1	1	1	1	2	65	162	24.7676	26	1	2	2	2	1	2	1	2	2	2	1	2	1	2	2	2	4	9
68	71	1	2	4	2	1	2	2	1	1	1	1	1	1	1	1	1	2	1	2	1	1	1	1	1	1	1	65	155	27.0552	26	1	2	2	2	1	1	1	2	2	1	1	2	1	2	2	2	6	7
69	68	1	2	3	1	2	2	2	1	1	1	1	1	1	1	1	1	1	1	1	1	1	1	1	1	1	1	65	155	27.0552	29	1	2	2	2	1	2	1	2	2	2	1	2	1	2	2	2	2	3
70	69	1	1	4	1	2	2	2	2	1	1	1	1	1	1	1	1	1	1	1	1	1	1	1	1	1	2	70	164	26.0262	28	1	2	2	2	1	2	1	2	2	2	1	2	1	2	2	1	2	5
71	66	1	2	4	1	2	2	2	1	1	1	1	1	1	1	1	1	1	1	1	1	1	1	1	1	1	1	70	160	27.3438	29	2	1	1	1	2	2	2	2	2	2	2	2	1	2	2	2	2	2
72	76	2	2	1	2	1	2	2	1	1	1	1	1	1	1	1	1	1	1	2	1	1	1	1	1	1	1	51	158	20.4294	24	1	1	2	2	2	2	1	2	2	2	2	1	2	1	1	2	1	5
73	77	2	2	1	2	1	2	2	1	1	1	1	1	1	1	1	1	1	1	1	1	1	1	1	1	1	1	58	150	25.7778	26	1	1	2	2	1	2	1	2	2	1	2	1	2	1	2	1	2	3
74	91	2	1	4	1	2	2	2	2	1	1	1	1	1	1	1	1	1	1	1	1	1	1	1	1	1	2	41	155	17.0656	28	1	1	2	1	2	2	1	2	2	1	1	2	2	2	2	2	0	0
75	82	2	2	3	1	2	2	2	2	1	1	1	1	1	1	1	1	1	1	1	1	1	1	1	1	1	1	50	150	22.2222	30	2	1	2	1	2	2	2	2	1	2	2	2	2	1	2	2	1	2
76	66	1	2	1	1	2	2	2	1	1	1	1	1	1	1	1	1	1	1	1	1	1	1	1	1	1	1	59	159	23.3377	27	2	2	2	2	2	1	1	2	2	2	1	2	1	2	2	2	3	3
77	92	2	2	4	2	1	2	2	2	2	1	2	1	1	1	2	2	2	2	2	1	1	1	1	2	3	1	65	145	30.9156	21	2	1	1	1	2	1	2	1	1	1	2	2	2	2	1	2	2	3
78	82	2	2	1	2	2	2	2	1	1	1	1	1	1	1	1	1	2	2	2	1	1	1	1	2	2	2	51	146	23.9257	21	2	1	1	1	2	2	2	1	1	1	1	2	2	1	1	2	2	2
79	80	2	2	1	2	2	2	2	1	1	1	1	1	1	1	1	1	2	1	2	1	1	1	1	1	2	2	52	145	24.7325	22	1	1	2	2	1	2	1	2	2	2	1	1	1	1	2	2	3	2
80	83	2	2	1	2	2	2	2	2	1	1	1	1	1	1	1	1	2	1	2	1	2	1	1	2	2	2	48	154	20.2395	21	1	2	2	1	2	1	1	2	1	1	1	1	2	1	2	2	2	4
81	74	1	1	1	1	2	1	2	2	1	1	1	1	1	1	1	1	1	1	1	1	1	1	1	1	1	2	50	160	19.5312	24	2	2	2	2	2	2	1	2	2	2	2	1	1	2	2	2	0	0
82	69	1	2	1	1	2	2	2	2	1	1	1	1	1	1	1	1	1	2	2	1	1	1	1	2	1	2	58	146	27.2096	21	2	2	2	1	2	2	2	2	1	2	2	1	2	2	2	2	3	2
83	74	1	1	3	1	2	2	2	1	2	2	2	1	1	1	1	1	1	2	2	1	2	2	2	2	2	1	60	160	23.4375	16	2	1	1	1	2	1	2	1	1	1	2	2	2	1	1	2	4	4
84	71	1	2	1	1	2	2	2	1	1	1	1	1	1	1	1	1	1	1	1	1	1	1	1	1	1	2	52	152	22.5069	24	2	1	1	1	2	2	1	2	2	1	1	2	2	2	2	2	0	0
85	85	2	2	1	2	2	2	2	2	1	1	1	1	1	1	1	1	2	1	2	1	2	1	1	2	1	2	52	150	23.1111	20	2	1	1	1	2	1	2	1	1	1	2	1	2	1	1	2	6	7
86	79	2	1	2	1	2	2	2	1	1	1	1	1	1	1	1	1	1	1	1	1	1	1	1	1	1	2	70	165	25.7117	29	1	2	2	2	1	2	1	2	2	2	1	2	1	2	2	2	2	1
87	77	2	2	1	1	2	2	2	1	1	1	1	1	1	1	1	1	2	1	2	1	1	1	1	1	1	2	44	150	19.5556	21	1	1	2	2	1	2	1	2	2	2	1	2	1	2	2	2	5	7
88	70	1	1	2	1	2	1	2	2	1	1	1	1	1	1	1	1	1	1	1	1	1	1	1	1	1	2	60	167	21.5139	25	1	2	2	1	2	2	1	1	2	1	2	2	2	2	2	2	0	0
89	68	1	2	1	1	2	2	2	2	1	1	1	1	1	1	1	1	1	1	1	1	1	1	1	1	1	2	60	160	23.4375	24	1	2	2	1	1	2	1	2	2	2	1	2	1	2	2	2	1	1
90	83	2	2	1	1	2	2	2	2	2	2	2	1	1	1	1	2	2	2	2	1	2	2	1	2	2	2	90	162	34.2936	21	1	1	1	1	2	2	1	2	1	2	1	1	1	1	1	2	3	6
91	71	1	2	1	1	2	2	2	1	1	1	1	1	1	1	1	1	1	1	1	1	1	1	1	1	1	2	45	150	20	20	2	1	2	1	2	1	2	1	1	2	2	1	2	2	2	2	1	3
92	78	2	2	1	2	2	2	2	1	1	2	2	1	1	1	1	2	2	2	2	1	1	1	1	1	2	2	48	141	24.1437	24	1	1	1	1	2	2	2	2	1	2	2	2	2	1	1	2	7	6
93	75	2	1	1	1	2	2	2	2	1	1	1	1	1	1	1	1	1	1	1	1	1	1	1	1	1	2	61	160	23.8281	18	2	1	1	1	1	2	1	2	2	2	1	1	1	2	2	2	3	3
94	70	1	2	1	1	2	2	2	2	1	1	1	1	1	1	1	1	1	1	1	1	1	1	1	2	1	2	45	155	18.7305	25	2	1	1	2	2	2	2	2	2	1	1	2	2	2	2	2	3	8
95	85	2	2	1	2	2	2	2	2	1	1	1	1	1	1	1	1	1	1	1	1	2	1	1	2	1	2	49	150	21.7778	19	1	1	1	1	2	1	1	2	2	1	1	2	2	2	2	2	5	5
96	83	2	1	1	1	2	2	2	2	1	1	1	1	1	1	1	1	1	1	1	1	1	1	1	1	1	2	60	152	25.9695	27	1	2	2	2	2	2	1	2	2	2	1	2	1	2	2	2	1	1
97	84	2	2	1	1	2	2	2	2	1	1	1	1	1	1	1	1	2	1	2	1	1	1	1	1	1	2	45	140	22.9592	25	1	1	2	2	2	1	1	2	2	2	1	2	1	2	2	2	5	4
98	84	2	2	1	2	2	2	2	2	1	1	2	1	1	1	1	2	1	1	2	1	1	1	1	1	2	2	40	150	17.7778	16	2	1	1	1	2	1	2	1	1	1	2	1	2	1	1	2	4	8
99	73	1	1	3	1	2	2	2	1	1	1	1	1	1	1	1	1	1	1	1	1	1	1	1	1	1	1	68	180	20.9877	26	2	1	2	1	1	2	2	2	2	2	2	1	2	1	2	2	5	7
100	73	1	2	2	1	2	2	2	1	1	1	1	1	1	1	1	1	2	2	2	1	2	1	1	2	3	1	53	158	21.2306	22	2	1	2	1	2	2	2	2	2	2	2	1	2	1	1	2	4	10
101	70	1	1	4	1	2	2	1	2	1	1	1	1	1	1	1	1	1	1	1	1	1	1	1	1	1	1	65	162	24.7676	28	1	1	2	2	1	2	1	2	2	2	1	1	1	2	2	2	0	0
102	67	1	2	3	1	2	2	2	2	1	1	1	1	1	1	1	1	1	1	1	1	1	1	1	1	1	2	70	160	27.3438	29	1	2	2	1	2	2	1	2	1	1	1	2	1	2	2	2	1	0
103	83	2	2	1	2	2	2	2	2	1	1	1	1	1	1	1	1	2	1	2	1	2	1	1	2	2	2	65	155	27.0552	21	2	1	2	1	1	1	2	1	1	2	1	2	1	2	2	2	5	6
105	67	1	2	1	1	2	2	2	2	1	1	1	1	1	1	1	1	1	1	2	1	2	1	1	2	2	2	62	154	26.1427	20	2	2	2	1	2	2	1	2	2	1	1	2	1	2	2	2	2	0
106	85	2	1	1	1	2	2	2	2	1	2	2	1	1	1	1	1	2	2	2	1	2	2	2	2	3	2	57	160	22.2656	19	1	2	1	1	2	1	2	1	1	1	2	1	2	1	1	2	3	8
107	84	2	2	1	1	2	2	2	2	1	1	2	1	1	1	1	1	2	2	2	1	2	1	1	3	3	2	55	143	26.8962	23	1	2	1	1	2	2	2	2	1	1	2	1	2	1	1	2	4	3
108	82	2	1	1	1	2	2	2	1	1	1	1	1	1	1	1	1	2	2	1	1	1	1	1	1	1	2	72	172	24.3375	18	2	1	2	1	2	1	2	2	2	1	2	2	2	2	1	2	4	4
109	76	2	2	1	1	2	2	2	1	1	1	1	1	1	1	1	1	2	2	2	1	1	1	1	1	1	1	52	157	21.0962	19	2	1	2	2	2	2	1	2	2	1	2	2	2	1	1	2	5	5
110	78	2	2	1	2	1	2	2	1	1	1	1	1	1	1	1	1	2	2	1	2	2	1	3	2	2	2	59	155	24.5578	16	1	1	2	2	1	1	1	1	2	1	1	1	1	1	1	2	3	6
111	74	1	1	2	1	1	1	2	2	1	1	2	1	1	1	1	1	2	2	2	2	2	1	1	1	1	1	64	164	23.7954	21	1	1	2	2	2	2	2	2	2	2	2	2	2	1	1	2	2	5
112	74	1	2	1	1	1	2	2	2	1	1	1	1	1	1	1	1	1	1	1	1	1	1	1	1	1	1	50	146	23.4566	26	1	1	2	2	1	2	2	2	2	2	2	2	2	2	1	2	4	3
113	84	2	2	1	2	1	2	2	2	1	1	1	1	1	1	1	1	2	1	2	1	1	1	1	1	1	2	36	142	17.8536	23	2	1	1	1	2	1	2	1	1	1	2	1	2	1	1	2	4	5
114	84	2	2	1	2	1	2	2	1	1	1	1	1	1	1	1	1	2	2	2	1	1	1	1	1	2	1	40	148	18.2615	17	1	2	2	2	1	2	1	2	2	1	2	2	2	1	2	2	1	0
115	73	1	2	1	2	1	2	2	1	1	1	1	1	1	1	1	1	2	1	2	1	2	1	1	2	1	2	46	147	21.2874	15	2	1	2	1	2	1	2	1	2	1	2	1	2	1	1	1	3	6
116	73	1	2	2	2	1	2	2	1	1	1	1	1	1	1	1	1	1	1	1	1	1	1	1	1	1	1	58	151	25.4375	24	1	2	2	2	1	2	1	2	1	2	2	2	2	2	2	2	1	4
117	82	2	2	1	2	1	2	2	1	1	1	1	1	1	1	2	1	1	2	1	1	2	2	1	2	3	1	52	151	22.806	15	2	1	1	1	2	1	2	1	1	1	1	1	2	2	2	2	4	4
118	69	1	2	1	2	2	2	2	1	1	1	1	1	1	1	1	1	1	1	1	1	1	1	1	1	1	1	62	161	23.9188	20	1	2	2	2	2	2	1	2	2	2	1	2	1	2	2	2	0	0
119	67	1	1	1	1	2	1	2	2	1	1	1	1	1	1	1	1	1	1	1	1	1	1	1	1	1	1	73	165	26.8136	29	2	2	2	1	2	2	2	2	2	2	2	1	1	2	2	1	2	3
120	76	2	1	4	1	2	2	2	1	1	1	1	1	1	1	1	1	1	1	1	1	1	1	1	1	1	1	66	170	22.8374	28	1	2	2	2	1	2	1	2	2	2	1	2	1	2	2	2	1	3
121	75	2	1	3	1	2	2	2	1	1	1	1	1	1	1	1	1	2	1	2	1	1	1	1	1	1	1	76	167	27.2509	24	1	1	2	1	2	1	2	1	2	1	1	1	2	2	2	2	5	6
122	74	1	2	1	1	2	2	2	1	1	1	1	1	1	1	1	1	2	1	2	1	1	1	1	1	1	1	57	159	22.5466	26	1	1	2	1	2	2	2	1	2	2	2	2	1	2	2	2	4	5
123	85	2	2	4	2	1	2	2	2	1	1	1	1	1	1	1	1	2	2	2	1	1	1	1	1	1	1	43	146	20.1726	27	2	1	2	2	2	1	2	2	2	2	2	2	2	2	1	2	3	1
124	67	1	1	2	2	2	1	1	1	1	1	1	1	1	1	1	1	1	1	1	1	1	1	1	1	1	1	72	178	22.7244	25	1	2	2	2	1	2	1	2	2	2	1	2	1	2	2	2	1	0
125	71	1	1	3	1	2	2	1	1	1	1	1	1	1	1	1	1	1	1	1	1	1	1	1	1	1	1	68	170	23.5294	25	2	2	2	2	1	2	1	2	2	1	2	2	1	2	2	2	0	0
126	65	1	2	3	1	2	2	2	1	1	1	1	1	1	1	1	1	1	1	1	1	1	1	1	1	1	1	57	148	26.0226	25	2	2	2	2	1	2	1	2	2	1	1	2	1	2	2	2	3	3
127	81	2	2	1	2	2	1	2	1	1	1	2	2	1	1	1	1	2	2	2	1	2	2	3	2	3	2	52	145	24.7325	26	2	1	2	1	2	2	2	1	2	1	2	1	2	1	2	2	5	5
128	74	1	2	1	2	2	2	2	1	1	1	1	1	1	1	1	1	2	1	2	1	1	1	1	1	1	2	40	153	17.0874	26	1	2	2	1	1	1	2	2	2	1	2	1	2	1	1	2	3	1
129	68	1	2	1	1	2	2	2	1	1	1	1	1	1	1	1	1	1	1	1	1	1	1	1	1	1	1	58	158	23.2335	28	2	1	1	2	2	2	1	1	2	2	1	1	1	1	1	2	2	4
130	68	1	1	1	1	2	2	2	1	1	1	1	1	1	1	1	1	1	1	1	1	1	1	1	1	1	2	68	171	23.255	29	2	1	2	2	1	2	2	2	2	2	2	2	2	2	2	2	3	3
131	82	2	1	3	2	2	2	2	1	1	1	1	1	1	1	1	1	1	1	1	1	1	1	1	1	1	1	68	162	25.9107	26	1	1	2	2	1	2	1	2	2	1	1	2	2	2	2	2	3	4
132	69	1	1	2	1	2	1	2	1	1	1	1	1	1	1	1	1	2	2	2	1	1	1	1	1	1	1	55	160	21.4844	28	1	2	2	1	2	2	1	2	2	2	1	1	2	1	1	2	1	2
133	65	1	2	2	1	2	2	2	2	1	1	1	1	1	1	1	1	2	1	1	1	1	1	1	1	1	1	65	150	28.8889	28	1	1	2	2	1	2	1	2	2	2	1	2	1	2	2	2	2	3
134	75	2	2	1	2	1	2	2	2	1	1	1	1	1	1	1	1	2	1	1	1	2	1	2	2	1	1	45	159	17.7999	26	2	1	1	1	2	1	2	1	1	1	2	1	2	1	1	1	9	9
135	80	2	2	1	2	1	2	2	2	1	1	2	1	1	1	2	1	2	2	2	1	1	2	1	2	3	1	55	150	24.4444	23	2	1	1	1	2	1	2	1	1	1	2	1	2	1	1	1	6	8
136	69	1	2	1	2	2	2	2	2	1	1	2	1	1	1	2	1	2	2	2	1	1	2	1	1	3	1	45	140	22.9592	25	2	1	1	1	2	1	2	1	2	2	1	2	2	2	2	2	8	14
137	82	2	2	1	2	2	2	2	1	1	1	1	1	1	1	1	1	1	1	1	1	1	1	1	1	1	1	50	148	22.8269	24	1	1	2	2	1	2	1	2	2	2	1	2	2	2	1	2	2	2
138	84	2	1	1	1	2	2	2	1	1	1	1	1	1	1	1	1	1	1	1	1	1	1	1	1	1	1	68	168	24.093	28	1	2	2	2	1	2	1	2	2	1	2	2	1	2	2	2	3	6
139	79	2	2	2	1	2	2	2	1	1	1	1	1	1	1	1	1	2	2	1	1	1	1	1	1	2	1	49	148	22.3703	27	2	2	2	2	1	2	1	2	2	2	2	2	2	2	2	2	3	1
140	69	1	1	3	1	2	2	2	1	1	1	1	1	1	1	1	1	1	1	1	1	1	1	1	1	1	1	64	171	21.8871	25	1	2	2	2	1	2	1	2	2	2	1	2	1	2	2	2	0	0
141	70	1	1	3	1	1	2	1	1	1	1	1	1	1	1	1	1	1	1	1	1	1	1	1	1	1	1	70	178	22.0932	27	2	1	2	2	1	1	2	1	1	2	1	1	1	2	1	2	0	0
142	68	1	2	3	1	1	2	2	1	1	1	1	1	1	1	1	1	1	1	1	1	1	1	1	1	1	1	56	149	25.2241	26	2	1	1	2	1	1	1	1	1	1	2	2	1	1	1	2	4	4
143	68	1	2	2	1	1	2	2	1	1	1	1	1	1	1	1	1	2	2	2	1	1	1	1	1	1	2	76	154	32.0459	26	2	1	2	2	1	2	2	2	1	2	1	2	2	2	1	2	5	3
144	82	2	1	2	1	1	2	1	1	1	1	1	1	1	1	1	1	1	1	1	1	1	1	1	1	1	1	78	170	26.9896	24	2	2	2	1	1	1	1	1	1	2	2	1	2	1	2	2	3	4
145	68	1	2	1	1	1	2	2	1	1	1	1	1	1	1	1	1	2	1	1	1	1	1	1	1	1	1	60	154	25.2994	25	2	2	2	2	1	1	1	2	2	1	2	1	1	1	1	2	2	2
146	83	2	2	1	2	1	2	2	2	1	1	1	1	1	1	1	1	1	1	1	1	2	1	1	2	2	1	62	149	27.9267	21	1	2	2	2	1	2	2	2	1	2	2	2	1	2	2	2	0	0
147	73	1	2	1	2	1	2	2	1	1	1	1	1	1	1	1	1	2	1	1	1	2	1	1	1	1	2	60	157	24.3418	26	1	1	2	1	2	2	2	2	2	2	2	2	1	1	2	2	5	7
148	74	1	2	1	2	2	2	2	2	1	1	1	1	1	1	1	1	1	1	1	1	1	1	1	2	2	1	65	156	26.7094	25	1	2	2	2	1	1	1	2	2	1	1	1	1	1	1	2	0	0
149	86	2	2	1	2	1	2	2	1	1	1	1	1	1	1	1	1	1	1	1	1	2	1	1	1	2	1	55	150	24.4444	21	1	2	2	2	1	2	1	2	2	1	1	2	1	2	2	2	6	9
150	68	1	2	1	2	2	2	2	1	1	1	1	1	1	1	1	1	1	1	1	1	2	1	1	2	2	1	43	146	20.1726	24	2	1	1	2	2	2	1	2	1	2	1	2	2	1	1	2	4	8
151	76	2	2	1	2	1	2	2	2	1	1	1	1	1	1	1	1	1	1	1	1	1	1	1	1	2	2	50	147	23.1385	17	1	1	2	1	1	1	1	2	2	2	1	2	1	2	2	1	3	0
152	68	1	1	1	1	1	2	2	1	1	1	1	1	1	1	1	1	2	2	2	1	1	1	1	1	1	1	70	172	23.6614	27	2	2	2	2	1	2	1	2	2	2	1	2	1	2	2	2	6	4
153	66	1	2	1	1	1	2	2	2	1	1	3	1	2	2	1	1	3	3	1	1	1	2	1	1	3	2	59	152	25.5367	28	1	2	2	2	1	2	1	2	2	1	1	2	2	2	2	2	7	17
154	87	2	1	1	2	2	2	2	1	1	1	1	1	1	1	1	1	1	1	1	1	1	1	1	1	1	2	65	164	24.1672	26	2	1	1	1	2	1	2	1	2	1	1	1	2	1	1	1	3	4
155	71	1	2	2	1	2	2	2	1	1	1	1	1	1	1	1	1	1	1	1	1	1	1	1	1	1	1	67	160	26.1719	28	2	1	1	1	1	1	1	2	1	2	1	2	2	2	1	2	5	7
156	84	2	1	3	1	2	2	2	1	1	1	1	1	1	1	1	1	1	1	1	1	1	1	1	1	1	1	60	165	22.0386	21	2	1	1	1	2	1	2	1	2	1	2	1	2	1	1	2	1	1
157	66	1	2	1	1	1	2	2	1	1	1	1	1	1	1	1	1	1	1	1	1	1	1	1	1	1	1	60	151	26.3146	26	2	2	2	2	1	2	1	2	1	2	1	2	1	2	2	2	1	2
158	79	2	2	2	1	1	2	2	1	1	2	3	1	1	1	1	2	3	2	3	1	3	2	1	2	3	1	65	157	26.3702	22	2	1	1	1	2	2	2	1	1	2	2	1	2	1	1	1	6	15
159	72	1	2	2	1	1	2	2	1	1	1	1	1	1	1	1	1	1	1	1	1	1	1	1	1	1	2	56	165	20.5693	29	1	1	2	2	1	2	1	1	2	2	1	2	1	2	2	2	2	5
160	80	2	1	1	2	2	2	1	1	1	1	1	1	1	1	1	1	2	1	1	1	1	1	1	1	1	1	55	163	20.7008	29	1	1	1	2	1	1	1	2	2	2	1	2	2	1	2	2	3	6
161	74	1	2	1	1	2	2	2	1	1	1	1	1	1	1	1	1	1	1	1	1	1	1	1	1	1	2	58	152	25.1039	21	1	2	2	2	1	1	2	2	2	1	2	1	1	1	2	2	2	3
162	70	1	1	1	2	2	1	2	1	1	1	1	1	1	1	1	1	1	1	1	1	1	1	1	1	1	2	66	168	23.3844	29	2	1	1	1	2	1	1	2	2	1	2	1	1	1	2	2	6	7
163	80	2	1	4	2	1	2	1	1	1	1	1	1	1	1	1	1	1	1	1	1	1	1	1	1	1	1	53	166	19.2336	28	1	2	2	2	1	2	1	2	2	1	1	1	1	1	2	2	0	0
164	86	2	2	1	2	1	2	2	2	1	1	2	1	1	1	1	1	2	2	2	1	2	1	1	2	2	1	36	147	16.6597	23	1	1	2	1	2	1	2	2	1	2	2	1	2	2	2	2	3	3
165	80	2	2	1	2	1	2	2	1	1	1	1	1	1	1	1	1	1	1	1	1	2	1	1	2	1	1	56	155	23.3091	19	1	2	2	2	1	2	1	2	2	2	1	2	1	2	2	2	2	3
166	69	1	2	3	1	2	2	2	1	1	1	1	1	1	1	1	1	1	1	1	1	1	1	1	1	1	1	42	154	17.7096	26	1	2	2	2	2	2	2	2	2	2	1	2	2	2	2	2	1	1
167	69	1	1	3	1	2	2	2	1	1	1	1	1	1	1	1	1	1	1	1	1	1	1	1	1	1	1	60	168	21.2585	29	1	2	2	2	2	2	2	2	2	2	1	2	2	2	2	2	0	0
168	75	2	1	1	1	2	2	2	1	1	1	1	1	1	1	1	1	2	1	2	1	2	1	1	1	1	1	76	168	26.9274	28	2	1	1	1	2	1	2	1	1	2	2	1	2	1	1	1	4	5
169	72	1	2	1	1	1	2	2	2	1	1	1	1	1	1	1	1	2	1	2	1	2	1	1	2	1	1	62	153	26.4855	23	2	1	2	2	1	2	1	2	2	1	1	2	2	2	2	2	4	7
170	77	2	1	3	1	1	2	2	1	1	1	1	1	1	1	1	1	1	1	1	1	1	1	1	1	1	1	74	169	25.9095	27	2	1	1	1	2	2	1	2	1	1	2	2	2	2	1	2	2	1
171	70	1	2	1	1	1	2	2	1	1	1	1	1	1	1	1	1	1	1	1	1	1	1	1	1	1	1	80	165	29.3848	29	1	2	2	2	1	2	2	2	2	2	2	2	1	2	2	2	3	1
172	77	2	1	1	2	2	2	2	1	1	1	1	1	1	1	1	1	1	1	1	1	1	1	1	1	1	1	58	157	23.5304	26	1	2	2	2	1	2	1	2	2	2	1	2	1	2	2	2	0	0
173	83	2	2	1	2	2	2	2	2	1	1	1	1	1	1	1	1	2	1	2	1	1	1	1	1	2	2	55	145	26.1593	21	2	2	1	1	2	1	2	1	1	2	2	1	2	1	1	2	4	11
174	65	1	1	1	2	2	1	2	2	1	1	1	1	1	1	1	1	1	1	1	1	2	1	1	2	1	1	67	165	24.6097	23	1	1	2	2	1	2	1	2	2	2	2	2	1	2	2	2	1	0
175	76	2	1	1	1	2	1	2	1	1	1	1	1	1	1	1	1	1	1	1	1	1	1	1	1	1	1	72	169	25.2092	30	2	1	2	1	2	1	2	2	1	1	2	1	1	1	2	1	3	6
176	71	1	2	1	1	2	2	2	1	1	1	2	1	1	1	1	1	2	1	1	1	2	2	1	2	2	1	60	147	27.7662	22	2	1	2	1	2	1	2	2	1	1	2	1	2	1	2	2	4	20
177	78	2	1	1	1	2	2	2	2	1	1	2	1	1	1	1	2	2	2	2	1	1	1	1	1	1	2	68	175	22.2041	27	2	1	1	1	2	1	2	1	2	1	2	2	2	1	1	2	3	4
178	73	1	2	1	1	2	2	2	2	1	1	1	1	1	1	1	1	2	1	1	1	1	1	1	1	2	2	57	154	24.0344	23	2	1	1	1	2	1	2	1	1	2	2	1	2	1	1	2	4	7
179	82	2	1	2	1	2	2	2	2	1	1	1	1	1	1	1	1	1	1	1	1	1	1	1	1	1	1	53	160	20.7031	25	1	1	1	2	1	2	1	2	2	2	1	2	1	2	2	2	0	0
180	73	1	2	1	1	2	2	2	2	1	1	1	1	1	1	1	1	1	1	1	1	1	1	1	1	1	1	56	149	25.2241	24	2	2	1	2	1	2	2	2	2	2	1	2	1	2	2	2	4	3
181	67	1	1	1	2	1	2	2	2	1	1	1	1	1	1	1	1	2	1	1	1	2	1	1	1	1	1	50	155	20.8117	25	1	2	2	2	2	2	2	2	2	2	2	1	2	1	2	2	4	2
182	73	1	1	1	2	1	2	2	1	1	1	1	1	1	1	1	1	1	1	1	1	2	1	1	2	2	2	75	162	28.578	16	2	1	1	1	2	2	2	1	2	2	1	1	1	1	2	2	3	10
183	76	2	1	4	1	2	2	2	1	1	1	1	1	1	1	1	1	1	1	1	1	1	1	1	1	1	1	58	170	20.0692	30	1	1	2	2	1	2	1	2	2	2	1	2	1	2	2	2	2	2
184	71	1	2	4	1	2	2	2	1	1	1	1	1	1	1	1	1	1	1	1	1	1	1	1	1	1	1	52	152	22.5069	29	2	1	1	1	2	1	2	2	2	1	2	2	2	2	2	2	1	1
185	74	1	2	1	2	2	2	2	2	1	1	1	1	1	1	1	1	1	1	1	1	1	1	1	1	1	2	50	156	20.5457	26	1	1	1	2	2	2	1	2	2	2	1	2	1	2	2	2	0	0
186	72	1	1	1	1	2	2	2	1	1	1	1	1	1	1	1	1	1	1	1	1	1	1	1	1	1	2	64	169	22.4082	28	2	2	2	1	1	2	1	2	2	2	1	2	1	2	2	2	1	1
187	77	2	1	2	1	2	1	2	1	1	1	2	1	1	1	1	1	2	2	2	1	1	1	1	1	2	2	55	175	17.9592	30	2	2	1	1	2	2	2	2	1	2	2	1	2	1	1	2	6	15
188	75	2	2	1	1	2	2	2	1	1	1	1	1	1	1	1	1	1	1	1	1	1	1	1	1	1	2	47	155	19.563	22	2	1	2	1	2	2	2	2	2	2	1	2	2	2	2	2	3	13
189	72	1	2	1	2	2	2	2	1	1	1	1	1	1	1	1	1	1	1	1	1	1	1	1	1	1	1	64	154	26.986	24	2	1	2	2	2	2	1	2	2	2	1	2	2	2	2	2	7	12
190	87	2	2	1	2	2	2	2	2	1	1	1	1	1	1	1	1	2	2	2	1	1	1	1	1	1	2	48	142	23.8048	24	1	2	2	2	2	2	2	2	2	2	2	1	2	2	2	2	6	13
191	70	1	2	1	2	2	2	2	1	1	1	1	1	1	1	1	1	1	1	1	1	1	1	1	1	1	1	42	155	17.4818	25	1	2	2	2	2	2	1	2	2	2	1	2	2	2	2	2	5	13
192	89	2	1	2	1	2	2	2	2	1	1	1	1	1	1	1	1	1	1	1	1	1	1	1	1	1	1	58	167	20.7967	29	1	2	1	2	1	2	1	1	1	1	2	1	2	1	2	2	4	19
193	75	2	2	2	1	2	2	2	2	2	2	3	1	1	2	2	2	3	3	3	2	2	2	2	1	3	1	40	138	21.004	26	2	1	2	1	2	1	2	1	1	1	2	1	2	1	2	2	4	16
194	70	1	2	1	1	2	2	2	2	1	1	1	1	1	1	1	1	1	1	1	1	1	1	1	1	1	1	61	144	29.4174	28	2	1	1	2	1	2	2	2	2	2	2	2	2	1	2	2	3	4
195	77	2	1	1	1	2	2	2	2	1	1	1	1	1	1	1	1	1	1	1	1	1	1	1	1	1	1	70	165	25.7117	22	2	1	2	2	2	1	2	2	2	2	2	1	2	1	1	2	12	16
196	73	1	2	1	1	2	2	2	2	2	2	2	2	2	2	1	2	3	3	3	2	2	2	2	1	3	1	42	155	17.4818	22	2	1	1	1	2	1	2	1	1	2	2	1	2	1	1	2	3	13
197	77	2	2	1	2	2	2	2	2	1	1	1	1	1	1	1	1	1	1	1	1	1	1	1	1	1	1	64	153	27.3399	23	2	2	2	2	2	1	2	2	2	1	2	1	2	2	2	2	5	3
198	68	1	2	1	2	1	2	2	2	1	1	1	1	1	1	1	1	1	1	1	1	1	1	1	1	1	2	61	160	23.8281	24	2	1	2	2	2	1	2	2	1	1	2	2	2	2	1	2	3	2
199	76	2	2	1	1	2	2	2	2	1	1	1	1	1	1	1	1	1	1	1	1	1	1	1	1	1	1	72	155	29.9688	27	2	2	2	2	2	2	2	2	2	2	2	2	1	2	2	2	3	1
200	90	2	1	1	1	2	2	2	1	1	1	1	1	1	1	1	1	2	2	2	1	1	1	1	1	1	1	58	160	22.6562	24	2	1	1	1	2	2	2	1	2	2	2	1	2	1	1	2	1	2
201	82	2	2	1	1	2	2	2	2	1	1	1	1	1	1	1	1	2	1	1	1	1	1	1	2	2	2	33	145	15.6956	23	1	1	2	2	1	1	2	1	1	2	1	2	2	1	1	2	3	5
202	79	2	2	1	2	2	2	2	1	1	1	1	1	1	1	1	1	1	1	1	1	1	1	1	1	1	1	50	166	18.1449	22	1	1	2	2	1	2	1	2	2	2	1	2	1	1	2	2	0	0
203	70	1	2	2	1	2	2	2	1	1	1	1	1	1	1	1	1	1	1	1	1	1	1	1	1	1	2	45	158	18.026	29	1	2	2	2	1	2	1	2	2	2	1	2	1	2	2	2	1	4
204	75	2	1	3	1	2	2	2	1	1	1	1	1	1	1	1	1	2	2	2	1	1	1	1	1	1	1	65	170	22.4913	28	2	1	1	1	2	1	2	1	2	2	2	1	1	1	1	1	3	12
205	86	2	2	1	2	2	2	2	2	1	1	1	1	1	1	1	1	1	1	1	1	1	1	1	1	1	1	75	156	30.8185	21	2	1	1	1	2	1	2	1	2	1	2	1	2	1	1	2	4	9
206	76	2	2	1	2	2	2	2	1	1	1	1	1	1	1	1	1	1	1	1	1	1	1	1	1	1	1	53	152	22.9398	22	2	1	2	1	2	2	2	2	2	2	1	2	1	1	2	2	3	4
208	75	2	2	1	1	2	2	2	1	1	1	1	1	1	1	1	1	1	1	1	1	1	1	1	1	1	1	57	160	22.2656	24	2	1	2	2	2	1	2	2	2	2	2	2	1	1	2	2	1	4
209	65	1	1	3	1	2	2	2	1	1	1	1	1	1	1	1	1	1	1	1	1	1	1	1	1	1	1	66	164	24.539	22	2	1	1	2	1	2	1	1	2	2	1	2	1	2	2	2	2	8
210	65	1	2	2	1	2	2	2	1	1	1	1	1	1	1	1	1	1	1	1	1	1	1	1	1	1	2	58	153	24.7768	30	1	1	1	2	2	1	2	1	2	1	1	1	2	1	1	2	1	3
211	74	1	1	3	1	2	2	2	1	1	1	1	1	1	1	1	1	1	1	1	1	1	1	1	1	1	2	71	168	25.1559	29	1	2	2	2	1	2	1	2	2	2	1	2	1	2	2	2	3	12
212	67	1	2	3	1	2	2	2	1	1	1	1	1	1	1	1	1	1	1	1	1	1	1	1	1	1	2	53	157	21.5019	25	1	1	1	1	2	1	2	1	2	1	2	2	1	1	2	2	2	7
213	69	1	2	4	1	2	2	2	1	1	1	1	1	1	1	1	1	1	1	1	1	1	1	1	1	1	1	55	151	24.1217	29	1	2	2	2	1	2	1	2	2	2	2	2	1	2	2	2	1	1
214	69	1	2	2	2	2	2	2	1	1	1	1	1	1	1	1	1	1	1	1	1	1	1	1	1	1	1	59	158	23.634	29	1	2	2	1	1	2	1	2	2	2	1	2	1	2	2	2	0	0
215	74	1	1	3	1	2	2	2	1	1	1	1	1	1	1	1	1	1	1	1	1	1	1	1	1	1	2	70	173	23.3887	30	1	2	2	2	1	2	1	2	2	1	1	2	1	2	2	2	1	2
216	67	1	1	4	1	2	2	1	1	1	1	1	1	1	1	1	1	1	1	1	1	1	1	1	1	1	2	86	181	26.2507	29	1	2	2	2	1	2	1	2	2	1	1	2	1	2	2	2	3	5
217	79	2	1	3	1	2	2	1	1	1	1	1	1	1	1	1	1	1	1	1	1	1	1	1	1	1	1	70	169	24.5089	27	1	1	1	2	1	2	1	2	2	2	1	2	1	2	2	2	2	2
218	75	2	2	2	1	2	2	2	1	1	1	1	1	1	1	1	1	1	1	1	1	1	1	1	1	1	1	51	157	20.6905	29	1	1	2	2	1	2	1	2	2	1	1	2	1	2	2	2	1	0
219	76	2	2	1	2	2	2	2	1	1	1	1	1	1	1	1	1	1	1	1	1	1	1	1	1	1	1	46	152	19.91	29	1	2	2	2	1	2	1	2	2	1	1	2	1	2	2	2	5	4
220	81	2	2	1	2	2	2	2	1	1	1	2	1	1	1	1	1	2	2	2	2	2	2	2	1	2	1	50	155	20.8117	20	2	1	2	2	2	2	2	2	1	2	2	2	2	2	2	2	3	7
221	70	1	2	3	2	2	2	1	1	1	1	1	1	1	1	1	1	1	1	1	1	1	1	1	1	1	1	60	154	25.2994	29	1	2	2	2	1	2	1	2	2	2	1	2	1	2	2	2	3	1
222	81	2	1	3	1	2	2	2	1	1	1	1	1	1	1	1	1	1	1	1	1	1	1	1	1	1	1	54	176	17.4329	28	1	2	2	2	1	2	1	2	2	2	1	1	1	1	2	2	2	0
223	75	2	2	1	1	2	2	2	2	1	1	1	1	1	1	1	1	1	1	1	1	1	1	1	1	1	1	54	155	22.4766	26	2	1	2	2	2	2	1	2	2	1	1	2	2	2	2	2	2	3
224	65	1	2	2	2	2	2	2	1	1	1	1	1	1	1	1	1	1	1	1	1	1	1	1	1	1	1	60	156	24.6548	26	2	1	1	1	2	1	2	1	1	1	2	2	2	1	2	2	5	11
225	74	1	2	2	2	2	2	2	1	1	1	1	1	1	1	1	1	1	1	1	1	1	1	1	1	1	1	66	157	26.7759	29	1	2	2	2	1	2	1	2	2	2	1	2	1	2	2	2	2	10
226	65	1	1	3	2	2	1	2	1	1	1	1	1	1	1	1	1	1	1	1	1	1	1	1	1	1	2	64	164	23.7954	26	2	1	1	1	2	2	2	1	2	2	1	2	1	1	1	2	1	1
227	73	1	1	3	1	2	2	2	1	1	1	1	1	1	1	1	1	1	1	1	1	1	1	1	1	1	2	70	174	23.1206	23	1	2	2	2	1	2	1	2	2	1	1	2	1	2	2	2	0	0
228	71	1	1	3	1	2	2	2	1	1	1	1	1	1	1	1	1	1	1	1	1	1	1	1	1	1	1	57	159	22.5466	28	1	1	2	2	2	2	2	1	2	2	1	2	1	1	2	2	3	5
229	68	1	2	2	1	2	2	2	1	1	1	1	1	1	1	1	1	1	1	1	1	1	1	1	1	1	1	53	150	23.5556	26	1	1	2	2	1	2	2	2	2	1	1	2	2	1	1	2	1	1
230	69	1	2	1	1	2	2	2	1	1	1	1	1	1	1	1	1	1	1	1	1	1	1	1	1	1	2	63	160	24.6094	27	1	2	2	2	1	2	1	2	2	2	1	2	1	2	2	2	0	0
231	67	1	2	3	1	2	2	2	1	1	1	1	1	1	1	1	1	1	1	1	1	1	1	1	1	1	1	56	158	22.4323	28	1	1	2	2	2	2	2	2	2	2	1	2	2	2	2	2	6	4
232	67	1	2	4	1	2	2	2	1	1	1	1	1	1	1	1	1	1	1	1	1	1	1	1	1	1	1	56	155	23.3091	27	1	2	2	2	2	2	1	2	2	2	1	2	1	2	2	2	1	4
233	78	2	1	3	1	2	2	1	2	1	1	1	1	1	1	1	1	1	1	1	1	1	1	1	1	1	2	70	167	25.0995	26	1	2	2	2	1	2	1	2	2	2	1	2	1	2	2	2	0	0
234	81	2	2	4	1	2	2	2	2	1	1	1	1	1	1	1	1	1	1	1	1	1	1	1	1	1	1	47	150	20.8889	28	1	1	2	2	1	2	1	2	2	2	1	2	2	2	2	2	4	5
235	78	2	2	2	2	2	2	2	2	1	1	1	1	1	1	1	1	1	1	1	1	1	1	1	1	1	1	51	150	22.6667	24	1	1	2	2	2	2	2	2	2	2	2	2	2	2	2	2	2	3
236	71	1	2	2	2	2	2	2	1	1	1	1	1	1	1	1	1	1	1	1	1	1	1	1	1	1	2	55	155	22.8928	29	2	1	2	1	2	2	2	2	2	2	2	2	1	2	2	2	1	0
237	71	1	1	2	1	2	2	1	1	1	1	1	1	1	1	1	1	1	1	1	1	1	1	1	1	1	1	84	169	29.4107	26	1	1	2	2	2	2	1	2	2	1	2	2	2	2	2	2	3	8
238	76	2	1	3	2	2	2	2	1	1	1	1	1	1	1	1	1	1	1	1	1	1	1	1	1	1	1	70	170	24.2215	25	2	1	2	2	2	2	2	2	2	2	2	2	2	2	2	2	1	5
239	69	1	2	3	2	2	2	2	2	1	1	1	1	1	1	1	1	1	1	1	1	1	1	1	1	1	1	60	163	22.5827	29	2	2	2	2	2	1	2	2	2	2	2	2	2	2	2	2	3	6
240	68	1	1	3	1	2	2	2	1	1	1	1	1	1	1	1	1	1	1	1	1	1	1	1	1	1	1	76	173	25.3934	29	1	2	2	2	1	2	1	2	2	2	1	2	1	2	2	2	1	2
241	65	1	2	3	1	2	2	2	1	1	1	1	1	1	1	1	1	1	1	1	1	1	1	1	1	1	1	59	163	22.2063	29	2	2	1	2	2	1	2	2	2	2	2	1	2	2	1	2	5	8
242	85	2	2	1	2	2	2	2	1	1	1	1	1	1	1	1	1	1	1	1	1	1	1	1	1	1	2	56	151	24.5603	21	1	2	2	1	1	2	1	2	2	2	1	1	2	2	2	2	3	4
243	85	2	2	1	2	2	2	2	2	1	1	2	1	1	1	1	1	1	2	1	1	1	1	1	1	1	1	39	145	18.5493	17	1	2	2	2	2	2	2	2	2	2	2	1	2	2	2	2	7	5
244	82	2	2	1	2	2	2	2	1	1	1	1	1	1	1	1	1	1	1	1	1	1	1	1	1	1	1	55	155	22.8928	18	2	2	1	1	2	2	2	1	2	2	2	1	2	2	1	1	4	3
245	81	2	2	1	2	2	2	2	1	1	1	1	1	1	1	1	1	1	1	1	1	1	1	1	1	1	1	55	145	26.1593	21	1	2	2	2	1	2	1	2	1	2	1	2	2	2	2	2	2	1
246	82	2	2	1	2	2	2	2	1	1	1	1	1	1	1	1	1	2	2	1	1	1	1	1	1	1	1	45	152	19.4771	23	1	2	1	2	1	2	1	2	2	2	1	2	2	2	2	2	3	5
247	70	1	1	3	1	2	2	1	1	1	1	1	1	1	1	1	1	1	1	1	1	1	1	1	1	1	2	70	167	25.0995	29	1	2	2	2	1	2	1	2	2	2	1	2	1	2	2	2	2	3
248	75	2	1	3	1	2	1	2	1	1	1	1	1	1	1	1	1	1	1	1	1	1	1	1	1	1	1	59	173	19.7133	26	1	2	2	2	1	2	1	2	2	2	1	2	2	2	2	2	3	4
249	70	1	2	2	1	2	2	2	1	1	1	1	1	1	1	1	1	1	1	1	1	1	1	1	1	1	2	55	151	24.1217	26	1	2	2	2	1	2	1	2	2	2	1	2	1	2	2	2	2	0
250	67	1	1	1	1	2	2	2	1	1	1	1	1	1	1	1	1	1	1	1	1	1	1	1	1	1	1	75	176	24.2123	24	1	2	2	2	1	2	1	2	2	2	1	2	1	2	2	2	1	0
251	66	1	2	1	1	2	2	2	1	1	1	1	1	1	1	1	1	1	1	1	1	1	1	1	1	1	1	68	153	29.0487	26	1	2	2	2	1	2	1	2	2	2	1	2	1	2	2	2	3	3
252	79	2	2	1	2	2	2	2	1	1	1	1	1	1	1	1	1	1	1	1	1	1	1	1	1	1	1	59	149	26.5754	24	1	2	2	2	1	2	1	2	2	2	1	2	1	2	2	2	3	3
253	87	2	2	1	2	2	2	2	1	1	1	1	1	1	1	1	1	1	1	1	1	1	1	1	1	1	1	49	146	22.9874	19	1	1	2	2	1	2	1	2	2	2	1	2	2	2	2	2	2	2
254	69	1	2	1	1	2	2	2	2	1	1	1	1	1	1	1	1	1	1	1	1	1	1	1	1	1	1	64	158	25.6369	24	1	2	2	2	1	2	1	2	2	2	1	2	1	2	2	2	3	3
255	81	2	1	1	1	2	2	2	1	1	1	1	1	1	1	1	1	1	1	1	1	1	1	1	1	1	1	65	165	23.8751	22	1	1	2	2	1	2	1	2	2	1	1	2	2	2	2	2	3	3
256	72	1	2	1	2	2	2	2	2	1	1	1	1	1	1	1	1	1	1	1	1	1	1	1	1	1	1	48	148	21.9138	24	1	2	2	2	1	2	1	2	2	2	1	2	1	2	2	2	3	5
257	71	1	1	2	1	2	1	2	1	1	1	1	1	1	1	1	1	1	1	1	1	1	1	1	1	1	1	61	170	21.1073	25	1	1	2	2	1	2	1	2	2	2	1	2	2	2	2	2	3	3
258	68	1	2	1	1	2	2	2	1	1	1	1	1	1	1	1	1	1	1	1	1	1	1	1	1	1	1	58	150	25.7778	24	1	2	2	2	1	2	1	2	2	2	1	2	1	2	2	2	2	1
259	78	2	1	1	2	2	2	2	2	1	1	1	1	1	1	1	1	1	1	1	1	1	1	1	1	1	2	58	162	22.1003	22	1	2	2	2	1	2	1	2	2	2	1	2	1	2	2	2	3	3
260	74	1	2	1	2	2	2	2	1	1	1	1	1	1	1	1	1	1	1	1	1	1	1	1	1	1	2	59	155	24.5578	20	2	1	2	1	2	2	2	2	2	2	2	2	2	2	1	2	5	6
261	75	2	2	1	2	2	2	2	1	1	1	1	1	1	1	1	1	1	1	1	1	1	1	1	1	1	2	48	151	21.0517	20	1	1	1	1	1	2	2	2	2	2	2	1	1	2	2	2	1	1
262	65	1	1	1	1	2	1	2	1	1	1	1	1	1	1	1	1	1	1	1	1	1	1	1	1	1	1	75	168	26.5731	26	1	2	2	2	1	2	1	2	2	2	1	2	2	2	2	2	1	1
263	74	1	1	3	1	2	1	2	2	1	1	1	1	1	1	1	1	1	1	1	1	1	1	1	1	1	1	55	170	19.0311	29	1	2	2	2	1	2	2	2	2	2	1	2	2	2	2	2	4	5
264	70	1	2	1	1	2	2	2	1	1	1	1	1	1	1	1	1	1	1	1	1	1	1	1	1	1	2	55	147	25.4524	25	2	1	2	2	2	2	2	2	2	2	1	2	2	2	2	1	4	8
265	76	2	1	1	2	2	2	2	1	1	1	1	1	1	1	1	1	1	1	1	1	1	1	1	1	1	1	58	157	23.5304	27	1	2	2	2	1	2	1	2	2	2	1	2	1	2	2	2	2	7
266	72	1	2	1	2	2	2	2	1	1	1	1	1	1	1	1	1	1	1	1	1	1	1	1	1	1	2	47	158	18.8271	19	1	2	2	2	1	2	2	2	1	2	2	2	2	2	2	2	3	9
267	77	2	1	1	1	2	2	2	1	1	1	1	1	1	1	1	1	1	1	1	1	1	1	1	1	1	2	62	165	22.7732	26	1	2	2	2	1	2	2	2	2	2	1	2	2	2	2	2	4	4
268	74	1	2	1	1	2	2	2	1	1	1	1	1	1	1	1	1	1	2	1	1	1	1	1	1	2	2	59	152	25.5367	23	2	1	2	2	2	1	2	2	1	2	2	2	1	2	2	2	4	9
269	71	1	2	2	1	1	2	2	1	1	1	1	1	1	1	1	1	1	1	1	1	1	1	1	1	1	1	42	148	19.1746	24	2	1	1	2	2	1	1	2	2	2	2	2	1	2	2	2	5	9
270	74	1	1	1	1	2	2	2	1	1	1	1	1	1	1	1	1	1	1	1	1	1	1	1	1	1	2	60	171	20.5191	22	1	2	2	2	1	2	1	2	2	2	1	2	1	2	2	2	1	3
271	65	1	2	1	1	2	2	2	1	1	1	1	1	1	1	1	1	1	1	1	1	1	1	1	1	1	2	58	160	22.6562	24	1	1	2	2	1	2	1	2	2	2	1	2	2	2	2	2	1	4
272	68	1	1	2	1	2	2	2	1	1	1	1	1	1	1	1	1	1	1	1	1	1	1	1	1	1	1	64	167	22.9481	24	1	2	2	2	1	2	1	2	2	2	1	2	1	2	2	2	0	0
273	78	2	2	1	1	1	2	2	1	1	1	1	1	1	1	1	1	1	1	1	1	1	1	1	1	1	1	55	150	24.4444	19	1	1	2	2	1	2	1	2	2	1	1	2	2	2	2	2	3	3
274	80	2	2	1	2	2	2	2	1	1	1	1	1	1	1	1	1	1	1	1	1	1	1	1	1	1	1	56	158	22.4323	22	1	2	2	2	1	2	1	2	2	2	1	2	1	2	2	2	3	3
275	76	2	1	2	1	2	1	2	2	1	1	1	1	1	1	1	1	1	1	1	1	1	1	1	1	1	1	63	164	23.4236	23	1	2	2	2	1	2	1	2	2	2	1	2	1	2	2	2	1	1
276	73	1	2	1	1	2	2	2	2	1	1	1	1	1	1	1	1	1	1	1	1	1	1	1	1	1	1	58	160	22.6562	22	1	2	2	2	1	2	1	2	2	1	1	2	1	2	2	2	3	3
277	69	1	1	1	1	2	2	2	1	1	1	1	1	1	1	1	1	1	1	1	1	1	1	1	1	1	2	66	165	24.2424	25	1	2	2	2	1	2	1	2	2	2	1	2	1	2	2	2	1	6
278	77	2	2	1	2	2	2	2	1	1	1	1	1	1	1	1	1	1	1	1	1	1	1	1	1	1	2	52	152	22.5069	23	1	1	2	2	1	2	1	2	2	2	1	2	2	2	2	2	2	6
279	81	2	2	1	2	2	2	2	2	1	1	1	1	1	1	1	1	1	1	1	1	1	1	1	1	1	1	60	150	26.6667	20	1	2	2	2	1	2	1	2	2	2	1	2	1	2	2	2	4	8
280	77	2	2	1	2	2	2	2	2	1	1	1	1	1	1	1	1	1	1	1	1	1	1	1	1	1	1	54	158	21.6311	27	1	1	2	2	1	2	1	2	2	2	1	2	2	2	2	2	4	7
281	68	1	1	1	1	2	2	2	1	1	1	1	1	1	1	1	1	1	1	1	1	1	1	1	1	1	1	69	175	22.5306	30	2	1	1	2	2	2	1	2	2	1	2	2	1	2	2	2	4	7
282	67	1	2	1	1	2	2	2	1	1	1	1	1	1	1	1	1	1	1	1	1	1	1	1	1	1	1	55	156	22.6003	27	2	1	1	2	2	2	1	2	2	1	1	2	1	2	2	2	4	9
283	82	2	1	2	1	2	2	2	1	1	1	1	1	1	1	1	1	1	1	1	1	1	1	1	1	1	2	55	167	19.721	30	2	2	2	2	1	2	1	2	2	2	1	2	1	2	2	2	1	3
284	82	2	1	2	1	2	1	2	1	1	1	1	1	1	1	1	1	1	1	1	1	1	1	1	1	1	2	60	170	20.7612	28	2	1	1	2	1	2	1	2	2	2	1	2	2	2	2	2	1	2
285	84	2	2	1	1	2	2	2	2	1	1	1	1	1	1	1	1	1	1	1	1	1	1	1	1	1	1	51	150	22.6667	26	2	1	1	1	1	2	1	2	2	2	1	2	2	2	2	2	3	5
286	66	1	2	1	1	2	2	2	1	1	1	1	1	1	1	1	1	1	1	1	1	1	1	1	1	1	1	60	160	23.4375	26	2	2	2	2	1	2	1	2	2	2	1	2	1	2	2	2	2	3
287	72	1	2	2	2	2	2	2	1	1	1	1	1	1	1	1	1	1	1	1	1	1	1	1	1	1	2	50	149	22.5215	25	2	1	2	2	1	2	1	2	2	2	1	2	1	2	2	2	3	3
288	72	1	1	1	1	2	2	2	2	1	1	1	1	1	1	1	1	1	1	1	1	1	1	1	1	1	1	80	170	27.6817	27	1	1	2	2	1	2	1	2	2	1	2	2	2	2	2	2	4	4
289	69	1	2	1	1	2	2	2	2	1	1	1	1	1	1	1	1	1	1	1	1	1	1	1	1	1	1	50	148	22.8269	30	1	2	2	2	1	2	1	2	2	2	1	2	2	2	2	2	6	10
290	77	2	1	1	1	2	2	2	1	1	1	1	1	1	1	1	1	1	1	1	1	1	1	1	1	1	1	62	162	23.6244	24	1	2	2	1	1	2	1	2	2	2	1	2	1	2	2	2	3	3
291	75	2	2	1	1	2	2	2	1	1	1	1	1	1	1	1	1	1	1	1	1	1	1	1	1	1	1	60	170	20.7612	19	1	2	1	2	2	2	1	2	2	2	1	2	1	1	1	2	4	6
292	72	1	2	1	1	2	2	2	1	1	1	1	1	1	1	1	1	1	1	1	1	1	1	1	1	1	1	54	158	21.6311	22	1	1	2	2	1	2	1	2	2	2	1	2	1	2	2	2	1	0
293	77	2	1	1	1	2	2	2	1	1	1	1	1	1	1	1	1	1	1	1	1	1	1	1	1	1	1	50	170	17.301	26	1	2	2	2	1	2	1	2	2	2	1	2	1	2	2	1	1	4
294	74	1	2	1	1	2	2	2	1	1	1	1	1	1	1	1	1	1	1	1	1	1	1	1	1	1	1	45	148	20.5442	16	1	2	2	2	1	2	1	2	2	2	1	2	1	2	2	2	0	0
295	78	2	2	1	2	2	2	2	1	1	1	1	1	1	1	1	1	1	1	1	1	2	1	1	2	1	2	60	150	26.6667	18	1	2	2	2	1	2	1	2	2	2	1	2	1	2	2	2	2	2
296	85	2	1	1	2	2	2	2	2	1	1	1	1	1	1	1	1	1	1	1	1	1	1	1	1	1	1	60	170	20.7612	21	1	2	2	2	1	2	1	2	2	2	1	2	2	2	2	2	6	13
297	65	1	1	3	1	2	2	1	1	1	1	1	1	1	1	1	1	1	1	1	1	1	1	1	1	1	1	65	169	22.7583	30	1	2	2	2	1	2	1	2	2	2	1	2	1	2	2	2	2	3
298	85	2	2	1	2	2	2	2	2	1	2	2	1	1	1	1	2	2	2	2	2	2	2	2	2	2	2	50	145	23.7812	21	2	1	1	1	2	1	2	2	2	1	2	1	2	2	2	2	8	10
299	80	2	1	4	1	2	2	2	1	1	1	1	1	1	1	1	1	1	1	1	1	1	1	1	1	1	1	60	163	22.5827	29	1	2	2	2	1	2	1	2	1	2	1	2	2	2	2	2	3	7
300	76	2	2	2	1	2	2	2	1	1	1	1	1	1	1	1	1	1	1	1	1	1	1	1	1	1	1	60	163	22.5827	27	1	2	2	2	1	2	1	2	2	2	1	2	2	2	2	2	3	8
301	82	2	1	1	1	2	2	2	2	1	2	2	2	1	1	1	1	2	2	2	2	2	2	2	2	3	2	40	170	13.8408	14	2	1	2	1	2	2	2	1	1	1	1	2	2	2	2	2	2	6
302	81	2	2	1	1	2	2	2	2	1	1	1	1	1	1	1	1	1	1	1	1	1	1	1	2	1	2	41	146	19.2344	22	1	1	2	2	1	2	1	2	2	2	1	2	1	2	2	2	0	0
303	86	2	2	1	2	2	2	2	2	1	1	1	1	1	1	1	1	1	1	1	1	2	1	1	2	1	2	66	150	29.3333	15	1	1	1	1	1	2	1	2	2	1	1	2	2	2	2	2	6	10
304	83	2	2	1	2	2	2	2	1	1	1	1	1	1	1	1	1	1	1	1	1	2	1	1	2	1	1	44	149	19.8189	21	1	2	2	1	1	2	1	2	2	2	1	2	1	2	2	2	2	4
305	77	2	1	2	1	2	2	2	2	2	2	2	1	1	1	1	1	2	2	1	1	1	1	1	1	2	1	60	163	22.5827	25	1	2	2	1	1	2	1	2	2	2	1	2	2	2	2	2	6	8
306	74	1	2	1	1	2	2	2	1	1	1	1	1	1	1	1	1	1	1	1	1	1	1	1	1	1	2	56	155	23.3091	22	1	2	2	2	1	2	1	2	2	2	1	2	2	2	2	2	6	6
307	86	2	2	1	1	2	2	2	2	1	1	1	1	1	1	1	1	1	1	1	1	1	1	1	1	1	1	67	157	27.1816	19	1	1	2	1	1	2	1	2	2	1	1	2	2	2	2	2	3	2
308	85	2	1	4	1	2	2	2	2	1	1	1	1	1	1	1	1	1	1	1	1	1	1	1	1	1	2	64	157	25.9645	23	1	2	2	2	1	2	1	2	2	2	1	2	2	2	2	2	2	6
309	77	2	2	1	2	2	2	2	2	1	1	1	1	1	1	1	1	1	2	1	1	2	1	1	2	1	2	40	158	16.0231	15	2	1	2	1	1	2	1	2	2	2	2	1	1	2	2	2	3	7
310	77	2	1	1	1	2	2	2	1	1	1	1	1	1	1	1	1	1	1	1	1	1	1	1	1	1	1	65	175	21.2245	22	1	2	2	2	1	2	1	2	2	2	1	2	2	2	2	2	4	3
311	73	1	2	1	1	2	2	2	1	1	1	1	1	1	1	1	1	1	1	1	1	1	1	1	1	1	1	58	162	22.1003	23	1	2	2	2	1	2	1	2	2	2	1	1	2	2	2	2	1	0
312	76	2	2	1	2	2	2	2	2	1	1	1	1	1	1	1	1	1	2	1	1	1	1	1	1	2	1	62	157	25.1532	20	1	2	2	2	2	2	2	2	2	1	2	2	1	2	2	2	3	4
313	77	2	1	4	1	2	2	2	1	1	1	1	1	1	1	1	1	1	1	1	1	1	1	1	1	1	1	62	169	21.7079	27	2	1	2	2	2	2	1	2	1	2	2	2	1	2	2	2	3	10
314	68	1	1	3	1	2	2	2	1	1	1	1	1	1	1	1	1	1	1	1	1	1	1	1	1	1	1	69	165	25.3444	30	2	2	2	2	2	2	1	2	2	2	1	2	1	2	2	2	1	1
315	65	1	1	3	2	2	1	2	1	1	1	1	1	1	1	1	1	1	1	1	1	1	1	1	1	1	2	55	164	20.4491	29	2	2	2	2	1	2	2	2	2	2	1	2	1	2	2	2	0	0
316	74	1	2	1	2	2	2	2	1	1	1	1	1	1	1	1	1	1	1	1	1	1	1	1	1	1	1	58	145	27.5862	26	1	2	2	2	1	2	1	2	2	2	1	2	1	2	2	2	2	4
317	72	1	1	1	1	2	1	2	2	1	1	1	1	1	1	1	1	1	1	1	1	1	1	1	1	1	2	65	168	23.03	29	2	2	2	2	1	2	1	2	2	2	1	2	1	2	2	2	0	0
318	67	1	2	1	1	2	2	2	2	1	1	1	1	1	1	1	1	1	1	1	1	1	1	1	1	1	1	78	155	32.4662	23	2	2	1	2	2	2	2	1	2	1	2	2	1	1	1	2	4	11
319	72	1	2	1	2	2	2	2	2	1	1	1	1	1	1	1	1	1	1	1	1	1	1	1	1	1	1	63	155	26.2227	24	1	2	2	2	1	2	1	2	2	2	1	2	1	2	2	2	0	0
320	70	1	1	2	1	2	2	2	2	1	1	1	1	1	1	1	1	1	1	1	1	1	1	1	1	1	1	82	175	26.7755	30	1	2	2	2	1	2	1	2	2	2	1	2	1	2	2	2	1	1
321	70	1	2	1	2	2	2	2	1	1	1	1	1	1	1	1	1	1	1	1	1	1	1	1	1	1	2	61	151	26.7532	24	2	2	2	2	2	2	2	2	2	2	1	2	1	2	2	2	2	5
322	83	2	2	3	2	1	2	2	2	1	1	1	1	1	1	1	1	1	1	1	1	1	1	1	1	1	1	56	154	23.6128	29	2	2	2	2	2	2	2	2	2	2	1	2	2	2	2	2	3	4
323	87	2	2	1	2	2	2	2	2	1	1	1	1	1	1	1	1	1	1	1	1	1	1	1	2	1	1	53	150	23.5556	16	1	2	2	2	2	2	2	2	2	2	1	2	2	1	2	2	3	5
324	76	2	2	2	2	2	2	2	2	1	1	1	1	1	1	1	1	1	1	1	1	1	1	1	1	1	2	59	160	23.0469	24	1	2	2	2	1	2	1	2	2	2	1	2	1	2	2	2	1	2
325	66	1	2	1	2	2	2	2	1	1	1	1	1	1	1	1	1	1	1	1	1	1	1	1	1	1	2	59	158	23.634	28	1	2	2	2	1	2	1	2	2	2	1	2	1	2	2	2	1	1
326	80	2	2	1	2	2	2	2	2	1	1	2	1	1	1	1	1	2	2	2	1	1	2	1	1	2	2	49	150	21.7778	21	2	1	2	1	2	2	2	2	1	1	2	2	2	2	2	1	3	9
327	72	1	1	3	1	2	2	2	1	1	1	1	1	1	1	1	1	2	2	2	1	1	1	2	1	1	2	61	167	21.8724	27	2	1	2	2	2	2	1	2	2	2	1	2	2	2	2	2	2	3
328	71	1	2	2	1	2	2	2	1	1	1	1	1	1	1	1	1	1	1	1	1	1	1	1	1	1	1	58	149	26.1249	27	1	2	2	2	1	2	1	2	2	2	1	2	1	2	2	2	5	9
329	73	1	1	1	1	2	2	2	1	1	1	1	1	1	1	1	1	1	1	1	1	1	1	1	1	1	1	70	172	23.6614	29	1	2	2	2	1	2	1	2	2	2	1	2	2	2	2	2	5	6
330	72	1	2	1	1	2	2	2	2	1	1	1	1	1	1	1	1	1	1	1	1	1	1	1	1	1	2	63	150	28	30	1	1	2	2	1	2	1	2	2	2	1	2	2	2	2	2	1	5
331	86	2	2	1	2	2	2	2	1	1	1	1	1	1	1	1	1	2	1	1	1	2	2	1	3	2	1	78	160	30.4688	18	1	1	2	2	1	2	1	2	2	1	1	2	1	2	2	2	2	4
332	76	2	1	3	1	2	2	2	1	1	1	1	1	1	1	1	1	1	1	1	1	1	1	1	1	1	2	70	170	24.2215	28	1	2	2	2	1	2	1	2	2	2	1	2	1	2	2	2	0	0
333	72	1	2	2	1	2	2	2	1	1	1	1	1	1	1	1	1	1	1	1	1	1	1	1	1	1	2	58	165	21.3039	25	1	2	2	2	1	2	1	2	2	2	1	2	1	2	2	2	2	2
334	79	2	1	1	2	2	2	1	1	1	1	1	1	1	1	1	1	1	2	1	1	1	1	1	1	1	1	68	169	23.8087	24	2	2	1	1	2	2	2	1	1	2	2	1	2	2	1	1	8	10
335	77	2	2	1	2	2	2	2	1	1	1	1	1	1	1	1	1	1	1	1	1	1	1	1	1	1	2	45	144	21.7014	18	1	2	2	2	1	2	1	2	2	2	1	2	2	2	2	2	3	5
336	72	1	1	3	1	2	2	2	1	1	1	1	1	1	1	1	1	1	1	1	1	1	1	1	1	1	1	62	160	24.2188	24	1	2	2	2	1	2	1	2	2	2	1	2	1	2	2	2	2	6
337	69	1	2	1	1	2	2	2	1	1	1	1	1	1	1	1	1	1	1	1	1	1	1	1	1	1	1	61	153	26.0584	26	1	2	2	2	1	2	1	2	2	2	1	2	1	2	2	2	4	2
338	84	2	1	1	1	2	2	2	1	1	1	1	1	1	1	1	1	1	1	1	1	1	1	1	1	1	1	62	170	21.4533	22	1	2	2	2	1	2	1	2	2	2	1	2	2	2	2	1	5	5
339	85	2	2	1	1	2	2	2	2	1	1	1	1	1	1	1	1	1	1	1	1	1	1	1	1	1	2	56	150	24.8889	27	1	2	2	2	1	2	1	2	2	2	1	2	2	2	2	2	5	5
340	83	2	1	1	1	2	2	2	1	1	1	1	1	1	1	1	1	1	1	1	1	1	1	1	1	1	1	53	160	20.7031	27	2	2	2	2	1	2	1	2	2	2	1	2	2	2	2	1	4	5
341	80	2	2	1	1	2	2	2	2	1	1	1	1	1	1	1	1	1	1	1	1	1	1	1	1	1	2	48	147	22.213	22	1	2	2	2	1	2	1	2	2	2	1	2	1	2	2	2	4	4
342	79	2	1	2	1	2	2	2	1	1	1	1	1	1	1	1	1	1	1	1	1	1	1	1	1	1	1	65	170	22.4913	25	1	2	2	2	1	2	1	2	2	2	1	2	1	2	2	2	1	0
343	77	2	2	1	1	2	2	2	2	1	1	1	1	1	1	1	1	1	1	1	1	1	1	1	1	1	2	50	156	20.5457	24	1	2	2	2	1	2	1	2	2	2	1	2	2	2	2	2	5	3
344	80	2	1	4	1	2	2	2	1	1	1	1	1	1	1	1	1	1	1	1	1	1	1	1	1	1	1	82	170	28.3737	28	1	2	2	2	1	2	1	2	2	2	1	2	1	2	2	1	4	6
345	76	2	2	2	1	2	2	2	2	1	2	2	1	1	1	1	1	2	2	2	1	1	2	1	1	2	2	55	145	26.1593	21	1	2	2	2	1	2	1	2	2	2	2	2	1	2	2	2	5	7
347	77	2	2	1	1	2	2	2	1	1	1	1	1	1	1	1	1	1	1	1	1	1	1	1	1	1	1	62	163	23.3355	25	1	2	2	2	1	2	2	2	2	2	1	2	1	2	2	2	3	4
348	70	1	1	3	1	2	2	2	1	1	1	1	1	1	1	1	1	1	1	1	1	1	1	1	1	1	2	63	163	23.7118	29	1	2	2	2	1	2	1	2	2	2	1	2	1	2	2	2	1	1
349	67	1	2	2	1	2	2	2	1	1	1	1	1	1	1	1	1	1	1	1	1	1	1	1	1	1	2	65	163	24.4646	27	1	2	2	2	1	2	1	2	2	2	1	2	1	2	2	2	1	1
350	73	1	1	3	1	2	2	2	1	1	1	1	1	1	1	1	1	1	1	1	1	1	1	1	1	1	1	67	168	23.7387	28	1	2	2	2	1	2	1	2	2	2	1	2	1	2	2	2	2	2
351	68	1	2	3	1	2	2	2	1	1	1	1	1	1	1	1	1	1	1	1	1	1	1	1	1	1	2	58	162	22.1003	30	1	2	2	2	1	2	1	2	2	2	1	2	1	2	2	2	1	0
352	70	1	2	2	2	2	2	2	1	1	1	1	1	1	1	1	1	1	1	1	1	1	1	1	1	1	2	52	155	21.6441	29	1	2	2	2	1	2	1	2	2	2	1	2	1	2	2	2	2	3
353	71	1	2	1	2	2	2	2	1	1	1	1	1	1	1	1	1	1	1	1	1	1	1	1	1	1	2	54	163	20.3244	28	1	2	2	2	1	2	1	2	2	2	1	2	1	2	2	2	3	4
354	81	2	2	1	1	2	2	2	2	1	1	1	1	1	1	1	1	1	1	1	1	1	1	1	1	1	2	37	152	16.0145	20	1	1	2	1	1	1	2	2	2	2	1	2	2	2	2	2	4	7
355	81	2	1	1	1	2	2	2	2	1	1	1	1	1	1	1	1	1	1	1	1	1	1	1	1	1	1	54	156	22.1893	25	1	2	2	2	1	1	2	2	2	2	1	2	2	2	2	2	5	4
356	81	2	2	1	2	2	2	2	2	1	1	1	1	1	1	1	1	1	1	1	1	1	1	1	1	1	1	50	139	25.8786	15	2	1	2	1	1	1	2	2	2	1	1	2	2	2	2	2	3	5
357	91	2	2	1	2	2	2	2	2	1	1	1	1	1	1	1	1	1	1	1	1	1	1	1	1	1	1	40	135	21.9479	11	1	2	2	2	1	2	1	2	2	1	1	1	1	1	2	2	2	4
358	68	1	1	1	1	2	1	1	2	1	1	1	1	1	1	1	1	1	1	1	1	1	1	1	1	1	2	60	152	25.9695	26	1	1	2	2	1	1	2	2	2	1	1	2	1	2	2	2	1	2
359	66	1	2	1	1	2	1	2	1	1	1	1	1	1	1	1	1	1	1	1	1	1	1	1	2	1	2	45	154	18.9745	13	1	1	2	2	1	2	1	2	2	1	1	2	2	2	2	2	1	0
360	84	2	1	1	2	2	1	2	1	1	1	1	1	1	1	1	1	1	1	1	1	1	1	1	2	1	2	60	162	22.8624	14	1	1	2	2	1	2	1	2	2	2	1	2	2	1	2	2	4	8
361	69	1	1	4	1	2	2	2	1	1	1	1	1	1	1	1	1	1	1	1	1	1	1	1	1	1	2	68	162	25.9107	29	1	2	2	2	1	2	1	2	2	2	1	2	1	2	2	2	3	4
362	67	1	2	3	1	2	2	2	2	1	1	1	1	1	1	1	1	1	1	1	1	1	1	1	1	1	1	60	160	23.4375	29	2	1	2	2	2	1	1	2	2	2	2	2	1	2	2	2	2	3
363	80	2	2	1	1	2	1	2	1	1	1	1	1	1	1	1	1	1	1	1	1	1	1	1	1	1	1	55	147	25.4524	26	1	1	2	2	1	2	1	2	2	2	1	2	1	2	2	2	3	2
364	73	1	1	1	1	2	2	2	1	1	1	1	1	1	1	1	1	1	1	1	1	1	1	1	1	1	1	62	156	25.4767	30	2	2	2	2	1	1	1	1	1	2	1	1	2	1	2	2	10	22
365	73	1	2	1	1	2	2	2	1	1	1	1	1	1	1	1	1	1	1	1	1	1	1	1	1	1	2	43	154	18.1312	25	2	1	2	2	1	1	1	1	1	2	1	1	2	1	2	2	3	7
366	65	1	2	1	2	2	2	2	2	1	1	1	1	1	1	1	1	1	1	1	1	1	1	1	1	1	1	66	157	26.7759	26	2	1	1	1	1	2	2	1	2	1	2	1	2	1	2	2	8	13
367	79	2	1	1	1	2	1	2	2	1	1	1	1	1	1	1	1	1	1	1	1	1	1	1	3	1	1	62	163	23.3355	25	2	2	2	1	1	2	1	2	2	2	1	2	2	1	2	2	7	23
368	73	1	2	1	1	2	2	2	1	1	1	1	1	1	1	2	1	1	1	1	1	1	1	1	1	1	1	61	149	27.4762	20	2	1	1	1	2	1	1	1	1	1	1	1	2	1	2	2	9	11
369	78	2	2	1	2	2	1	2	1	1	1	1	1	1	1	1	1	1	1	1	1	1	1	1	1	1	2	39	147	18.048	18	2	1	1	1	1	1	1	2	2	1	1	2	2	2	2	2	2	0
370	75	2	2	1	2	2	2	2	1	1	1	1	1	1	1	1	1	1	1	1	1	1	1	1	1	1	2	74	156	30.4076	14	1	1	1	1	1	2	1	2	2	1	1	2	1	2	2	2	2	7
371	89	2	2	2	2	1	2	2	2	1	1	1	1	1	1	1	1	1	1	1	1	1	1	1	1	1	1	48	155	19.9792	26	1	2	2	2	1	2	1	2	2	2	1	2	1	2	2	2	4	3
372	86	2	1	1	2	2	2	2	2	1	1	1	1	1	1	1	1	1	1	1	1	1	1	1	1	1	1	65	170	22.4913	28	1	2	2	1	1	2	1	2	2	2	1	2	2	2	2	2	5	11
373	69	1	2	1	2	2	2	2	2	1	1	1	1	1	1	1	1	1	1	1	1	1	1	1	1	1	1	43	150	19.1111	28	1	2	2	2	1	2	1	2	2	2	1	2	1	2	2	2	3	3
374	70	1	1	1	1	2	2	2	1	1	1	1	1	1	1	1	1	1	1	1	1	1	1	1	1	1	1	75	170	25.9516	27	1	2	2	2	1	2	1	2	2	2	1	2	1	2	2	2	0	0
375	70	1	1	1	1	2	1	2	1	1	1	1	1	1	1	1	1	1	1	1	1	1	1	1	1	1	1	75	169	26.2596	29	1	2	2	2	2	2	1	2	2	2	1	2	1	2	2	2	1	1
376	65	1	2	1	1	2	2	2	1	1	1	1	1	1	1	1	1	1	1	1	1	1	1	1	1	1	1	50	156	20.5457	29	1	2	2	2	1	2	1	2	2	2	1	2	1	2	2	2	0	0
377	67	1	1	1	1	2	2	2	2	1	1	1	1	1	1	1	1	1	1	1	1	1	1	1	1	1	1	72	169	25.2092	29	2	1	2	1	2	2	2	2	1	1	2	2	2	1	1	1	2	3
378	65	1	1	3	1	2	2	1	1	1	1	1	1	1	1	1	1	1	1	1	1	1	1	1	1	1	1	73	178	23.04	29	2	2	2	2	1	2	1	2	2	2	1	2	1	2	2	2	2	4
379	65	1	2	3	1	2	2	2	2	1	1	1	1	1	1	1	1	1	1	1	1	1	1	1	1	1	2	59	156	24.2439	27	2	2	2	2	2	2	2	2	2	2	1	2	2	2	2	2	0	0
380	77	2	1	1	1	2	1	2	2	1	1	1	1	1	1	1	1	1	1	1	1	1	1	1	1	1	1	78	172	26.3656	28	2	2	2	2	2	2	1	2	2	2	1	2	1	2	2	2	4	6
381	71	1	2	1	1	2	2	2	2	1	1	1	1	1	1	1	1	1	1	1	1	1	1	1	1	1	2	72	157	29.2101	27	2	2	2	2	2	2	2	2	1	2	1	2	1	2	2	2	5	7
382	87	2	2	1	2	2	2	2	2	1	1	2	1	1	1	1	1	2	1	1	1	2	1	2	2	2	1	65	151	28.5075	17	2	1	1	1	2	2	2	2	2	1	2	1	2	1	2	2	3	6
383	69	1	2	1	2	1	2	2	2	1	1	1	1	1	1	1	1	1	1	1	1	1	1	1	1	1	1	60	155	24.974	17	2	1	1	1	2	2	2	1	1	1	2	1	2	1	1	1	4	9
384	69	1	1	2	2	2	2	1	1	1	1	1	1	1	1	1	1	1	1	1	1	1	1	1	1	1	2	67	167	24.0238	29	1	2	2	2	1	2	1	2	2	2	1	2	1	2	2	2	0	0
385	82	2	2	1	2	2	2	2	2	1	1	1	1	1	1	1	1	1	1	1	1	1	1	1	1	1	2	50	148	22.8269	24	1	2	2	2	1	2	1	2	2	2	1	2	1	2	2	2	1	6
386	69	1	1	1	1	2	2	2	2	1	1	1	1	1	1	1	1	1	1	1	1	1	1	1	1	1	1	60	162	22.8624	26	1	2	2	2	1	2	1	2	2	2	1	2	2	2	2	2	2	3
387	66	1	2	1	1	2	2	2	1	1	1	1	1	1	1	1	1	1	1	1	1	1	1	1	1	1	1	55	152	23.8054	29	1	2	2	2	1	2	1	2	2	2	1	2	1	2	2	2	4	5
389	89	2	2	1	2	2	2	2	1	1	1	1	1	1	1	1	1	1	1	1	1	1	1	1	1	1	1	45	132	25.8264	22	1	2	2	2	1	2	1	2	2	2	2	2	2	2	2	2	1	2
390	73	1	1	1	1	2	1	2	2	1	1	2	1	1	1	1	2	2	2	2	1	1	1	2	1	1	1	60	160	23.4375	29	1	1	2	1	2	2	2	2	1	1	2	1	2	1	2	1	5	14
391	68	1	2	1	1	2	1	2	2	1	1	1	1	1	1	1	1	1	1	1	1	1	1	1	1	1	1	45	156	18.4911	28	2	1	2	1	2	1	2	1	1	1	2	2	2	1	1	2	6	17
392	68	1	1	1	2	2	2	2	1	1	1	1	1	1	1	1	1	1	1	1	1	1	1	1	1	1	1	68	169	23.8087	26	1	2	2	1	1	2	1	2	2	2	1	2	1	2	2	1	1	0
393	83	2	2	1	2	2	2	2	1	1	1	1	1	1	1	1	1	1	1	1	1	1	1	1	2	1	1	58	158	23.2335	22	1	2	2	2	2	2	1	2	2	2	1	2	1	2	2	2	3	3
394	67	1	2	1	2	2	2	2	1	1	1	1	1	1	1	1	1	1	1	1	1	1	1	1	1	1	1	57	158	22.8329	29	1	2	2	1	2	2	2	2	1	2	1	2	1	2	2	2	3	6
395	79	2	1	1	1	2	2	2	2	1	1	1	1	1	1	1	1	1	1	1	1	1	1	1	1	1	1	59	165	21.6713	17	1	1	2	2	1	2	1	2	2	2	1	2	2	2	2	2	0	0
396	74	1	2	1	1	2	2	2	2	1	1	1	1	1	1	1	1	1	1	1	1	1	1	1	1	1	1	53	150	23.5556	18	1	1	2	2	2	2	2	2	2	2	1	2	2	2	2	2	4	5
397	75	2	1	1	1	2	2	2	2	1	1	1	1	1	1	1	1	1	1	1	1	1	1	1	1	1	1	57	160	22.2656	13	1	2	2	2	1	2	2	2	2	2	1	2	1	2	2	2	4	2
398	76	2	2	1	1	2	2	2	2	1	1	1	1	1	1	1	1	1	1	1	1	1	1	1	1	1	1	50	149	22.5215	17	1	2	2	2	1	2	2	2	2	2	2	2	1	2	2	2	4	9
399	74	1	2	1	2	2	2	2	1	1	1	1	1	1	1	1	1	1	1	1	1	1	1	1	1	1	1	56	149	25.2241	17	1	1	2	2	2	2	1	2	2	1	1	2	2	2	2	2	3	4
400	79	2	2	1	2	1	2	2	1	1	1	1	1	1	1	1	1	1	1	1	1	1	1	1	1	1	1	43	145	20.4518	14	1	2	2	2	1	2	1	2	2	1	1	2	2	2	2	2	1	4
401	71	1	2	3	1	2	2	2	1	1	1	1	1	1	1	1	1	1	1	1	1	1	1	1	1	1	1	57	156	23.4221	24	1	2	2	2	1	2	1	2	2	2	1	2	1	2	2	2	0	0
402	74	1	2	1	1	2	2	2	2	1	1	1	1	1	1	1	1	1	1	1	1	1	1	1	1	1	1	70	155	29.1363	24	1	2	2	2	1	2	1	2	2	1	1	2	1	2	2	2	5	9
403	74	1	2	1	2	2	2	2	2	1	1	1	1	1	1	1	1	1	1	1	1	1	1	1	1	1	1	52	152	22.5069	23	1	2	2	2	1	2	1	2	2	2	1	2	1	2	2	2	5	9
404	68	1	1	1	1	2	1	2	2	1	1	1	1	1	1	1	1	1	1	1	1	1	1	1	1	1	2	50	165	18.3655	24	1	2	2	2	1	2	1	2	2	2	1	2	2	2	2	2	2	4
405	68	1	1	2	1	2	2	2	1	1	1	1	1	1	1	1	1	1	1	1	1	1	1	1	1	1	1	68	167	24.3824	26	1	2	2	2	1	2	1	2	2	2	1	2	1	2	2	2	2	4
406	65	1	2	1	1	2	2	2	1	1	1	1	1	1	1	1	1	1	1	1	1	1	1	1	1	1	2	65	154	27.4077	27	1	2	2	2	1	2	1	2	2	2	1	2	1	2	2	2	5	11
407	78	2	2	1	2	2	2	2	1	1	1	1	1	1	1	1	1	1	1	1	1	2	1	1	2	1	1	40	150	17.7778	20	1	1	2	2	1	2	1	2	2	2	1	2	1	2	2	2	4	6
408	78	2	1	1	1	2	2	2	2	1	1	1	1	1	1	1	1	1	1	1	1	1	1	1	1	1	1	68	167	24.3824	21	1	1	2	2	2	2	1	2	2	1	1	2	1	2	2	2	2	4
409	73	1	1	1	1	2	2	2	2	1	1	1	1	1	1	1	1	1	1	1	1	1	1	1	1	1	2	45	160	17.5781	20	1	1	2	2	1	2	1	2	2	1	1	2	1	2	2	2	2	3
410	74	1	1	1	1	2	1	2	1	1	1	1	1	1	1	1	1	1	1	1	1	1	1	1	1	1	2	68	165	24.977	24	1	2	2	2	1	2	1	2	2	2	1	2	1	2	2	2	0	0
411	71	1	2	1	1	2	2	2	1	1	1	1	1	1	1	1	1	1	1	1	1	1	1	1	1	1	1	61	162	23.2434	26	1	2	2	2	1	2	1	2	2	1	1	2	2	2	2	2	2	0
412	83	2	2	1	2	2	2	2	1	1	1	1	2	1	1	1	1	1	2	1	1	1	1	1	2	2	2	40	150	17.7778	15	2	1	2	1	2	1	2	1	1	1	2	2	2	2	2	2	1	3
413	79	2	1	1	1	2	2	2	1	1	1	1	1	1	1	1	1	1	1	1	1	1	1	1	1	1	2	65	165	23.8751	20	1	2	2	2	1	2	1	2	2	2	1	2	2	2	2	2	2	2
414	70	1	2	1	1	2	2	2	1	1	1	1	1	1	1	1	1	1	1	1	1	1	1	1	2	1	2	50	143	24.4511	19	1	2	2	2	1	2	1	2	2	2	1	2	2	2	2	2	2	8
415	75	2	2	1	2	2	2	2	1	1	1	1	1	1	1	1	1	1	1	1	1	1	1	1	1	1	1	63	161	24.3046	23	1	2	2	2	1	2	2	2	2	2	1	2	2	2	2	2	3	3
416	65	1	1	1	1	2	2	2	1	1	1	1	1	1	1	1	1	1	1	1	1	1	1	1	1	1	1	65	168	23.03	29	1	2	2	2	1	2	2	2	2	2	1	2	2	2	2	2	0	0
417	70	1	1	1	1	2	2	2	1	1	1	1	1	1	1	1	1	1	1	1	1	1	1	1	1	1	2	64	167	22.9481	27	1	2	2	2	2	2	1	2	2	2	2	2	1	1	2	2	0	0
418	72	1	2	1	2	2	2	2	1	1	1	1	1	1	1	1	1	1	1	1	1	1	1	1	1	1	1	47	147	21.7502	25	1	2	2	2	1	2	1	2	2	2	1	2	2	2	2	2	4	8
419	85	2	1	3	1	2	2	2	1	1	1	1	1	1	1	1	1	1	1	1	1	1	1	1	1	1	1	62	166	22.4996	29	1	1	2	2	1	2	1	1	2	2	2	2	1	2	2	2	2	3
420	82	2	2	1	1	2	2	2	1	1	1	1	1	1	1	1	1	1	1	1	1	1	1	1	1	1	1	52	158	20.83	21	2	1	1	1	2	2	2	2	1	2	2	2	1	2	2	2	4	6
421	71	1	2	1	2	2	2	2	1	1	1	1	1	1	1	1	1	1	1	1	1	1	1	1	1	1	1	60	158	24.0346	21	2	1	1	1	1	2	2	1	2	2	1	2	2	2	2	2	1	1
422	79	2	2	1	1	2	2	2	2	1	1	1	1	1	1	1	1	1	1	1	1	1	1	1	1	1	2	55	154	23.1911	20	1	1	2	2	2	2	2	2	2	2	1	2	2	2	2	2	5	5
423	85	2	2	1	2	2	2	2	1	1	1	1	1	1	1	1	1	1	1	1	1	2	1	1	2	1	2	53	150	23.5556	18	1	2	2	2	1	2	1	2	2	1	1	2	1	2	2	2	3	3
424	74	1	2	1	2	2	2	2	2	1	1	1	1	1	1	1	1	1	1	1	1	1	1	1	1	1	1	56	153	23.9224	24	1	2	2	2	1	2	1	2	2	2	1	2	1	2	2	2	3	4
425	73	1	2	1	1	2	2	2	2	1	1	1	1	1	1	1	1	1	1	1	1	1	1	1	1	1	2	47	146	22.0492	22	1	2	2	2	1	2	1	2	2	2	1	2	1	2	2	2	2	2
426	78	2	1	1	1	2	2	2	2	1	1	1	1	1	1	1	1	1	1	1	1	1	1	1	1	1	2	68	175	22.2041	18	1	2	2	2	1	2	1	2	2	1	1	2	1	2	2	2	3	3
427	78	2	2	1	2	2	2	2	2	1	1	1	1	1	1	1	1	1	1	1	1	2	1	1	2	1	1	42	133	23.7436	17	1	1	2	2	1	2	1	2	2	2	2	2	1	1	2	2	4	7
428	76	2	1	2	1	2	2	1	2	1	1	1	1	1	1	1	1	1	1	1	1	1	1	1	1	1	2	56	158	22.4323	26	1	2	2	2	1	2	1	2	1	2	1	2	2	2	2	2	7	7
429	70	1	2	1	1	2	2	1	2	1	1	1	1	1	1	1	1	1	1	1	1	1	1	1	2	1	1	65	155	27.0552	14	1	2	2	2	1	2	1	2	2	1	1	2	1	2	2	2	3	6
430	67	1	1	1	1	2	2	2	1	1	1	1	1	1	1	1	1	1	1	1	1	1	1	1	1	1	1	77	170	26.6436	26	1	2	2	1	2	2	2	2	2	2	1	2	1	2	2	2	4	6
431	77	2	1	3	1	2	2	2	2	1	1	1	1	1	1	1	1	1	1	1	1	1	1	1	1	1	2	66	165	24.2424	28	1	1	2	1	1	2	1	2	2	1	2	2	2	2	2	2	2	7
432	78	2	2	3	1	2	2	2	1	1	1	1	1	1	1	1	1	1	1	1	1	1	1	1	1	1	2	43	150	19.1111	20	1	2	2	2	1	2	1	2	2	2	2	2	1	2	2	2	1	3
433	82	2	1	3	1	2	2	2	1	1	1	1	1	1	1	1	1	1	1	1	1	1	1	1	1	1	2	72	164	26.7698	29	2	1	2	2	1	2	2	2	2	2	2	2	2	2	2	2	1	1
434	81	2	2	2	1	2	2	2	1	1	1	1	1	1	1	1	1	1	2	1	1	1	1	1	2	1	2	67	160	26.1719	17	2	1	2	2	1	2	2	2	2	2	2	2	2	2	2	2	3	6
435	76	2	1	1	1	2	1	2	1	1	1	1	1	1	1	1	1	1	1	1	1	2	1	1	2	1	2	65	165	23.8751	22	1	1	2	2	2	2	2	2	2	2	1	2	2	2	2	2	0	0
436	69	1	2	1	1	2	2	2	1	1	1	1	1	1	1	1	1	1	1	1	1	1	1	1	1	1	1	57	155	23.7253	19	1	2	2	2	1	2	1	2	2	2	1	2	2	2	2	2	1	1
437	81	2	2	1	2	2	2	2	1	1	1	1	1	1	1	1	1	1	1	1	1	1	1	1	1	1	1	40	135	21.9479	19	2	1	2	2	1	1	2	1	1	2	2	2	1	2	2	2	3	2
438	84	2	2	1	2	2	2	2	1	1	1	1	1	1	1	1	1	1	1	1	1	1	1	1	1	1	1	46	142	22.8129	19	1	1	2	2	1	2	1	2	2	1	1	2	2	2	2	2	2	5
439	66	1	1	1	1	2	2	2	1	1	1	1	1	1	1	1	1	1	1	1	1	1	1	1	1	1	1	69	162	26.2917	23	1	2	2	2	1	2	1	2	2	2	1	2	1	1	1	2	1	1
440	85	2	2	1	2	2	2	2	2	1	1	1	1	1	1	1	1	1	1	1	1	2	1	1	2	1	1	45	138	23.6295	23	2	1	2	2	1	2	2	2	2	1	1	2	2	2	2	2	2	0
441	78	2	2	1	2	2	2	2	2	1	1	1	1	1	1	1	1	1	1	1	1	1	1	1	1	1	2	72	160	28.125	26	2	2	2	2	2	2	2	2	2	2	1	2	2	2	2	2	6	14
442	65	1	2	2	1	2	2	2	2	1	1	1	1	1	1	1	1	1	1	1	1	1	1	1	1	1	1	52	154	21.9261	29	2	2	2	2	1	2	1	2	2	2	1	2	1	2	2	2	3	3
443	70	1	1	2	1	2	2	2	1	1	1	1	1	1	1	1	1	1	1	1	1	1	1	1	1	1	1	63	164	23.4236	29	2	2	2	2	2	2	2	2	2	2	1	2	2	2	2	2	2	6
444	71	1	2	1	2	2	1	2	2	1	1	1	1	1	1	1	1	1	1	1	1	1	1	1	1	1	2	50	156	20.5457	25	2	2	2	2	2	2	2	2	2	1	1	2	2	2	2	2	4	11
445	93	2	2	1	2	2	2	2	2	1	1	2	1	1	1	1	1	2	2	2	1	2	2	2	1	2	1	47	156	19.313	16	1	2	2	2	1	2	1	2	2	2	1	2	2	2	2	2	1	5
446	67	1	1	4	1	2	1	2	1	1	1	1	1	1	1	1	1	1	1	1	1	1	1	1	1	1	1	72	174	23.7812	30	1	2	2	2	1	2	1	2	2	2	1	2	1	2	2	2	1	2
447	66	1	2	3	1	2	2	2	2	1	1	1	1	1	1	1	1	1	1	1	1	1	1	1	1	1	2	60	163	22.5827	29	1	2	2	2	2	2	1	2	2	2	1	2	1	2	2	2	1	2
448	81	2	1	3	1	2	2	2	1	1	1	1	1	1	1	1	1	1	1	1	1	1	1	1	1	1	2	75	170	25.9516	29	1	2	2	2	1	2	1	2	2	2	1	2	2	2	2	2	2	2
449	77	2	2	1	1	2	2	2	2	1	1	1	1	1	1	1	1	1	1	1	1	1	1	1	1	1	1	64	158	25.6369	25	1	2	2	2	2	2	1	2	2	2	1	2	2	2	2	2	4	6
450	66	1	2	2	2	2	2	2	1	1	1	1	1	1	1	1	1	1	1	1	1	1	1	1	1	1	1	53	160	20.7031	29	1	2	2	2	1	2	1	2	2	2	1	2	1	2	2	2	1	2
451	75	2	2	1	2	2	2	2	2	1	1	1	1	1	1	1	1	1	1	1	1	1	1	1	1	1	1	50	165	18.3655	21	1	2	2	2	1	2	1	2	2	2	1	2	1	2	2	2	3	0
452	80	2	2	1	2	2	2	2	2	1	1	1	1	1	1	1	1	2	2	2	1	1	1	1	1	1	2	42	159	16.6133	24	1	2	2	2	1	2	1	2	2	2	1	2	2	2	2	2	3	0
453	85	2	2	1	2	2	2	2	2	1	1	1	1	1	1	1	2	3	3	3	1	1	2	1	1	2	2	40	155	16.6493	23	1	2	2	2	1	2	1	2	2	2	1	2	2	2	2	2	1	5
454	78	2	2	1	2	2	2	2	1	1	1	1	1	1	1	1	1	1	1	1	1	1	1	1	1	1	2	43	144	20.7369	24	2	2	2	2	1	2	1	2	2	2	2	2	2	2	2	1	3	1
455	71	1	2	1	2	2	2	2	2	1	1	1	1	1	1	1	1	1	1	1	1	1	1	1	1	1	2	47	151	20.6131	24	1	2	2	2	1	2	1	2	2	2	1	2	1	2	2	2	3	5
456	79	2	2	1	2	2	2	2	1	1	1	1	1	1	1	1	1	1	1	1	1	1	1	1	2	1	2	60	154	25.2994	19	1	2	2	2	1	2	1	2	2	2	1	2	1	2	2	2	5	8
457	75	2	1	1	1	2	2	2	1	1	1	1	1	1	1	1	1	1	1	1	1	1	1	1	1	1	2	44	164	16.3593	28	1	2	2	2	1	2	1	2	2	2	1	2	1	2	2	1	1	3
458	79	2	2	1	1	2	2	2	1	1	1	1	1	1	1	1	1	1	1	1	1	1	1	1	1	1	2	40	160	15.625	18	1	2	2	2	1	2	1	2	2	2	1	2	1	2	2	2	0	0
459	88	2	1	2	1	2	2	2	2	2	1	1	1	1	1	1	2	3	3	3	1	2	2	1	1	2	1	70	166	25.4028	21	1	2	2	2	1	2	1	2	2	2	2	2	2	2	2	2	3	5
460	79	2	2	1	1	2	2	2	2	1	1	1	1	1	1	1	1	1	1	1	1	1	1	1	1	1	1	44	142	21.8211	23	1	2	2	2	1	2	1	2	2	2	1	2	1	2	2	2	3	3
461	81	2	2	1	2	1	2	2	1	1	1	2	1	1	1	1	1	2	2	2	1	2	1	1	2	2	1	45	156	18.4911	21	2	1	2	2	1	2	1	2	1	2	1	2	2	2	2	2	5	13
462	69	1	1	1	1	2	2	2	1	1	1	1	1	1	1	1	1	1	1	1	1	1	1	1	1	1	1	70	165	25.7117	28	1	2	2	2	1	2	1	2	2	2	1	2	1	2	2	2	3	12
463	65	1	2	1	1	2	2	2	1	1	1	1	1	1	1	1	1	1	1	1	1	1	1	1	1	1	2	55	158	22.0317	25	1	1	2	2	1	2	2	2	1	2	1	2	2	2	2	2	5	5
464	65	1	1	4	1	2	2	2	1	1	1	1	1	1	1	1	1	1	1	1	1	1	1	1	1	1	2	75	175	24.4898	29	1	2	2	2	1	2	1	2	2	2	1	2	1	2	2	2	0	0
465	65	1	2	4	1	2	2	2	2	1	1	1	1	1	1	1	1	1	1	1	1	1	1	1	1	1	2	45	168	15.9439	30	1	2	2	2	1	2	1	2	2	2	1	2	1	2	2	2	0	0
466	73	1	1	2	1	2	2	2	1	1	1	1	1	1	1	1	1	1	1	1	1	1	1	1	1	1	1	50	159	19.7777	29	1	2	2	2	1	2	1	2	2	2	1	2	2	2	2	2	1	4
467	81	2	2	1	2	2	2	2	1	1	1	1	1	1	1	1	1	1	1	1	1	2	1	1	2	1	2	55	157	22.3133	24	1	2	2	2	1	2	1	2	2	2	1	2	1	2	2	2	5	7
468	73	1	1	3	1	2	2	2	1	1	1	1	1	1	1	1	1	1	1	1	1	1	1	1	1	1	2	70	168	24.8016	30	1	2	2	2	1	2	1	2	2	2	1	2	1	2	2	2	3	6
469	67	1	2	1	1	2	2	2	1	1	1	1	1	1	1	1	1	1	1	1	1	1	1	1	1	1	1	49	160	19.1406	26	2	1	2	1	2	2	1	2	1	2	1	2	2	2	2	2	3	9
470	75	2	2	1	2	2	2	2	1	1	1	1	1	1	1	1	1	1	1	1	1	2	1	1	2	1	2	53	158	21.2306	24	1	2	2	2	1	2	1	2	2	2	1	2	1	2	2	2	3	10
471	77	2	1	1	1	2	2	2	1	1	1	1	1	1	1	1	1	1	1	1	1	1	1	1	1	1	1	70	170	24.2215	24	1	2	2	2	2	2	2	2	2	1	1	2	2	2	2	2	2	12
472	73	1	2	1	1	2	2	2	2	1	1	1	1	1	1	1	1	1	1	1	1	1	1	1	1	1	1	45	156	18.4911	25	1	2	2	2	1	2	1	2	2	1	1	2	2	2	2	2	2	7
473	73	1	1	1	2	2	2	2	1	1	1	1	1	1	1	1	1	1	1	1	1	1	1	1	1	1	1	62	163	23.3355	26	2	2	2	2	2	2	1	2	2	2	1	2	1	2	2	2	3	8
474	80	2	2	1	2	1	2	2	1	1	1	1	1	1	1	1	1	1	1	1	1	2	1	1	2	1	2	42	144	20.2546	20	1	2	2	2	1	2	1	2	2	1	1	2	2	2	2	2	1	2
475	76	2	1	1	1	2	2	2	2	1	1	1	1	1	1	1	1	1	1	1	1	1	1	1	1	1	1	53	153	22.6409	22	1	2	2	2	2	2	1	2	2	1	1	2	1	2	2	2	1	6
476	71	1	2	1	1	2	2	2	2	1	1	1	1	1	1	1	1	1	1	1	1	1	1	1	1	1	2	56	154	23.6128	24	1	2	2	2	2	2	2	2	2	1	1	2	2	2	2	2	2	6
477	82	2	1	2	2	2	2	2	1	1	1	1	1	1	1	1	1	1	1	1	1	1	1	1	1	1	1	75	168	26.5731	27	1	2	2	2	1	2	1	2	2	1	1	2	1	2	2	2	1	1
478	65	1	1	3	1	2	2	1	1	1	1	1	1	1	1	1	1	1	1	1	1	1	1	1	1	1	2	70	166	25.4028	26	1	2	2	2	1	2	1	2	2	2	1	2	1	2	2	2	0	0
479	76	2	2	4	2	2	2	2	1	1	1	1	1	1	1	1	1	1	1	1	1	1	1	1	1	1	2	58	159	22.9421	26	1	2	2	2	1	2	1	2	2	2	2	2	1	2	2	2	1	3
480	75	2	2	1	1	2	2	2	1	1	1	1	1	1	1	1	1	1	1	1	1	1	1	1	1	1	2	61	154	25.721	28	1	2	2	2	1	2	1	2	2	2	1	2	2	2	2	2	5	12
481	72	1	1	1	1	2	2	1	1	1	1	1	1	1	1	1	1	1	2	1	1	1	1	1	1	2	2	85	170	29.4118	25	1	2	2	2	1	2	1	2	2	2	1	2	1	2	2	1	5	18
482	69	1	2	1	1	2	2	2	1	1	1	1	1	1	1	1	1	1	1	1	1	1	1	1	1	1	2	58	153	24.7768	26	1	2	2	2	1	2	1	2	2	2	1	2	1	2	2	2	0	0
483	72	1	1	3	1	2	2	2	1	1	1	1	1	1	1	1	1	1	1	1	1	1	1	1	1	1	1	68	172	22.9854	30	1	1	2	2	2	1	2	2	1	2	1	2	2	2	2	2	2	10
484	68	1	2	2	1	2	2	2	1	1	1	1	1	1	1	1	1	1	1	1	1	1	1	1	1	1	1	61	153	26.0584	27	2	1	2	2	2	2	2	2	2	2	1	2	1	2	2	2	4	12
485	75	2	2	1	2	2	2	2	1	1	1	1	1	1	1	1	1	1	1	1	1	1	1	1	1	1	1	55	154	23.1911	30	1	1	2	1	1	2	1	2	2	2	1	2	1	2	2	2	4	4
486	74	1	1	1	1	2	2	2	1	1	1	1	1	1	1	1	1	1	1	1	1	1	1	1	1	1	2	70	172	23.6614	26	1	2	2	2	1	2	1	2	2	2	1	2	1	2	2	2	3	5
487	71	1	2	1	1	2	2	2	1	1	1	1	1	1	1	1	1	1	1	1	1	1	1	1	1	1	1	57	142	28.2682	24	1	2	2	2	1	2	1	2	2	2	1	2	1	2	2	2	2	4
488	69	1	1	4	1	2	2	2	2	1	1	1	1	1	1	1	1	1	1	1	1	1	1	1	1	1	1	62	165	22.7732	28	2	2	2	2	1	2	1	2	2	1	1	2	2	2	2	2	3	2
489	67	1	2	1	1	2	2	2	1	1	1	1	1	1	1	1	1	1	1	1	1	1	1	1	1	1	2	65	156	26.7094	28	1	2	2	2	1	2	1	2	2	2	1	2	2	2	2	2	3	4
490	78	2	2	1	2	2	2	2	1	1	1	1	1	1	1	1	1	1	1	1	1	1	1	1	1	1	1	53	145	25.2081	20	2	1	1	1	2	2	2	2	2	1	2	2	2	1	2	2	2	8
491	71	1	2	1	2	2	2	2	2	3	3	3	3	3	3	3	3	3	3	3	3	3	3	3	3	4	2	37	141	18.6107	15	2	1	1	1	1	2	2	1	2	1	2	1	2	1	1	1	2	3
492	69	1	1	1	1	2	1	2	2	1	1	1	1	1	1	1	1	1	1	1	1	1	1	1	1	1	2	70	172	23.6614	26	1	2	2	2	1	2	1	2	2	2	1	2	1	2	2	2	0	0
493	83	2	2	1	2	2	2	2	2	1	1	2	1	1	1	1	1	1	2	2	1	1	2	1	1	2	2	45	152	19.4771	16	1	2	2	1	1	2	1	2	2	1	1	2	1	2	2	2	4	5
494	81	2	2	1	2	2	2	2	2	1	1	1	1	1	1	1	1	1	1	1	1	1	1	1	1	1	2	55	154	23.1911	22	1	2	2	2	1	2	1	2	2	2	1	2	1	2	2	2	5	4
495	85	2	1	3	1	2	2	2	2	1	1	1	1	1	1	1	1	1	1	1	1	1	1	1	1	1	2	68	163	25.5937	26	1	2	2	2	1	2	1	2	2	2	1	2	1	2	2	2	2	5
496	77	2	2	1	1	2	2	2	1	1	1	1	1	1	1	1	1	1	1	1	1	1	1	1	1	1	2	53	160	20.7031	24	1	2	2	2	1	2	1	2	2	2	1	2	1	2	2	2	3	3
497	81	2	1	3	1	2	2	2	2	1	1	1	1	1	1	1	1	1	1	1	1	1	1	1	1	1	1	55	167	19.721	25	1	2	2	2	1	2	1	2	2	2	1	2	2	2	2	2	1	1
498	75	2	2	3	1	2	2	2	1	1	1	1	1	1	1	1	1	1	1	1	1	1	1	1	1	1	2	48	158	19.2277	24	1	2	2	2	1	2	1	2	2	2	1	2	1	2	2	2	2	2
499	74	1	2	1	2	2	2	2	1	1	1	1	1	1	1	1	1	1	1	1	1	1	1	1	1	1	1	65	160	25.3906	24	2	1	2	2	1	2	1	2	2	2	1	2	1	2	2	2	4	1
500	79	2	2	3	2	2	2	2	1	1	1	1	1	1	1	1	1	1	1	1	1	1	1	1	1	1	2	52	153	22.2137	30	2	2	1	1	2	2	2	2	2	2	2	1	2	1	1	2	6	10
501	75	2	2	1	1	1	2	2	2	1	1	1	1	1	1	1	1	2	2	2	1	1	2	1	1	2	1	51	158	20.4294	27	2	2	2	2	2	2	2	2	2	2	2	2	2	1	1	2	5	9
502	67	1	1	3	1	1	2	2	2	1	1	1	1	1	1	1	1	1	1	1	1	1	1	1	1	1	2	56	160	21.875	28	1	2	2	2	1	2	1	2	2	2	1	2	2	2	2	2	3	6
503	70	1	2	2	2	2	2	2	2	1	1	1	1	1	1	1	1	3	3	1	1	1	1	1	1	1	2	60	158	24.0346	23	2	2	2	2	2	2	2	2	2	2	2	1	2	2	1	1	7	11
504	88	2	1	1	1	2	2	2	2	1	1	2	1	1	1	1	1	2	2	2	1	1	2	1	1	2	1	58	164	21.5645	22	2	2	2	2	1	2	1	2	2	2	1	2	2	2	2	2	1	3
505	82	2	2	1	1	2	2	2	2	1	1	2	1	1	1	1	2	2	2	2	1	2	1	1	2	2	2	48	147	22.213	14	2	2	2	2	1	2	1	2	2	1	1	2	2	2	2	2	5	10
506	74	1	2	2	2	1	2	2	1	1	1	1	1	1	1	1	1	1	1	1	1	1	1	1	1	1	1	65	156	26.7094	24	1	2	2	2	1	2	1	2	2	2	1	2	2	2	2	1	5	5
507	76	2	2	1	2	1	2	2	1	2	3	3	1	1	1	1	2	3	2	2	1	2	2	2	1	2	2	46	154	19.3962	20	2	1	2	2	2	2	2	1	1	1	2	2	2	2	2	2	7	6
508	67	1	2	2	2	2	2	2	1	1	1	1	1	1	1	1	1	1	1	1	1	1	1	1	1	1	2	53	157	21.5019	27	1	2	2	2	1	2	1	2	2	2	1	2	1	2	2	2	1	2
509	67	1	1	1	2	2	1	2	1	1	1	1	1	1	1	1	1	1	1	1	1	1	1	1	1	1	1	64	167	22.9481	25	2	1	2	2	1	2	1	2	2	2	1	2	2	2	2	2	3	4
510	77	2	2	2	2	1	2	2	2	1	1	1	1	1	1	1	1	1	1	1	1	1	1	1	1	1	2	58	148	26.4792	22	2	2	2	2	1	2	1	2	2	2	1	2	2	2	1	2	4	3
511	77	2	1	3	1	1	2	2	2	1	1	1	1	1	1	1	1	1	1	1	1	1	1	1	1	1	1	70	173	23.3887	25	1	2	2	2	1	2	1	2	2	2	1	2	1	2	2	1	3	4
513	67	1	2	1	2	2	2	2	2	1	1	1	1	1	1	1	1	1	1	1	1	1	1	1	1	1	1	63	161	24.3046	25	1	2	2	2	1	2	1	2	2	2	1	2	1	2	2	2	5	4
514	77	2	2	1	2	2	2	2	2	1	1	1	1	1	1	1	1	1	1	1	1	1	1	1	1	1	2	59	156	24.2439	24	1	2	2	2	1	2	1	2	2	2	1	2	2	2	2	2	4	4
515	82	2	2	1	2	2	2	2	1	1	1	1	1	1	1	1	1	1	1	1	1	2	1	1	2	1	2	57	156	23.4221	16	1	2	2	2	1	2	1	2	2	2	2	2	1	2	2	2	3	3
516	72	1	2	1	2	1	2	2	1	1	1	1	1	1	1	1	1	1	1	1	1	2	1	1	2	1	1	72	152	31.1634	17	1	2	2	2	1	2	1	2	2	2	1	2	1	2	2	2	3	4
517	74	1	2	1	1	1	2	2	1	1	1	1	1	1	1	1	1	1	1	1	1	1	1	1	1	1	1	55	157	22.3133	24	1	2	2	2	1	2	1	2	2	2	1	2	1	2	2	2	4	8
518	80	2	1	1	1	1	2	2	1	1	1	1	1	1	1	1	1	2	2	2	1	1	1	1	1	1	1	60	170	20.7612	29	2	1	2	1	1	2	1	2	1	2	1	2	2	2	1	2	6	7
519	71	1	2	2	2	1	2	2	1	1	1	1	1	1	1	1	1	1	1	1	1	1	1	1	1	1	2	63	160	24.6094	28	1	2	2	2	1	2	1	2	2	2	1	2	1	2	2	1	4	7
520	90	2	2	1	2	1	2	2	2	2	1	2	1	1	1	1	2	2	2	2	1	1	2	2	1	2	1	70	152	30.2978	26	1	1	2	2	1	2	1	2	2	2	1	2	1	2	2	2	2	5
521	68	1	2	1	2	2	2	2	1	1	1	1	1	1	1	1	1	1	1	1	1	1	1	1	1	1	1	82	153	35.0293	24	1	2	2	1	1	2	1	2	1	2	1	2	1	2	2	2	3	5
522	81	2	1	4	1	1	2	2	2	2	1	2	1	1	1	1	2	2	2	2	1	2	2	3	1	3	1	62	165	22.7732	15	1	2	2	2	1	2	1	2	2	2	1	2	1	2	2	2	4	10
523	80	2	2	2	1	1	2	2	2	1	1	1	1	1	1	1	1	1	1	1	1	1	1	1	1	1	2	48	150	21.3333	27	1	1	2	1	2	2	1	2	2	2	1	2	2	2	2	1	2	6
524	80	2	2	1	2	2	2	2	2	1	1	1	1	1	1	1	2	2	2	2	1	1	2	1	2	3	2	45	143	22.006	21	1	1	2	2	2	2	1	2	2	2	1	2	2	2	2	2	3	11
525	78	2	2	1	2	1	2	2	1	1	1	1	1	1	1	1	1	2	2	2	2	1	2	2	2	2	1	59	156	24.2439	26	1	2	2	2	1	2	1	2	2	2	1	2	1	2	2	2	3	5
526	70	1	2	2	2	1	2	2	1	1	1	1	1	1	1	1	1	2	2	2	1	1	2	2	1	2	2	60	153	25.6312	27	1	1	2	2	2	2	1	2	2	2	1	2	1	2	2	2	4	15
527	69	1	2	2	2	1	2	2	1	1	1	1	1	1	1	1	1	1	1	1	1	1	1	1	1	1	2	58	157	23.5304	27	1	2	2	2	1	2	1	2	2	2	1	2	1	2	2	2	4	11
528	77	2	2	1	2	1	2	2	1	1	1	1	1	1	1	1	1	1	1	1	1	1	1	1	1	1	2	47	154	19.8178	30	1	2	2	2	1	2	1	2	2	2	1	2	1	2	2	2	4	7
529	82	2	1	2	1	1	2	2	2	1	1	1	1	1	1	1	1	1	1	1	1	1	1	1	1	1	2	43	167	15.4183	26	1	1	2	2	2	1	2	1	1	2	1	2	2	2	2	2	1	3
530	75	2	2	1	1	1	2	2	1	1	1	1	1	1	1	1	1	1	1	1	1	1	1	1	1	1	2	60	164	22.3081	25	1	2	2	2	1	2	1	2	2	2	1	2	1	2	2	2	4	7
531	68	1	1	1	1	2	2	2	1	1	1	1	1	1	1	1	1	1	1	1	1	1	1	1	1	1	2	65	168	23.03	27	1	2	2	2	1	2	1	2	2	2	1	2	1	2	2	2	3	5
532	66	1	2	1	1	2	2	2	1	1	1	1	1	1	1	1	1	1	1	1	1	1	1	1	1	1	2	56	152	24.2382	30	2	2	2	2	2	2	1	2	2	1	1	2	2	2	2	2	4	11
533	89	2	2	1	2	2	2	2	2	2	2	2	1	1	1	1	2	3	3	3	2	2	2	3	1	3	2	41	146	19.2344	14	1	2	1	2	1	1	1	2	2	2	1	2	1	2	2	2	1	0
534	74	1	1	2	1	2	2	2	1	1	1	1	1	1	1	1	1	1	1	1	1	1	1	1	1	1	1	62	175	20.2449	28	1	2	2	2	1	2	1	2	2	2	1	2	1	2	2	2	1	1
535	71	1	2	2	1	2	2	2	2	1	1	1	1	1	1	1	1	1	1	1	1	1	1	1	1	1	1	55	160	21.4844	27	1	2	2	2	1	2	1	2	2	2	1	2	1	2	2	2	1	1
536	65	1	1	3	1	2	2	2	1	1	1	1	1	1	1	1	1	1	1	1	1	1	1	1	1	1	2	69	166	25.0399	30	1	2	2	2	1	2	1	2	2	2	1	2	1	2	2	2	1	1
537	78	2	1	1	2	2	2	2	1	1	1	1	1	1	1	1	1	1	1	1	1	1	1	1	1	1	2	57	160	22.2656	28	1	2	2	1	1	2	1	2	2	2	1	2	1	2	2	2	1	1
538	70	1	2	3	2	2	2	2	1	1	1	1	1	1	1	1	1	1	1	1	1	1	1	1	1	1	1	55	161	21.2183	30	1	2	2	2	1	2	1	2	2	2	1	2	1	2	2	2	0	0
539	76	2	2	1	2	2	2	2	1	1	1	1	1	1	1	1	1	2	2	2	1	3	1	2	1	1	2	62	160	24.2188	22	2	1	1	2	2	2	2	2	2	1	2	2	2	1	2	2	3	10
540	85	2	1	1	1	2	2	2	2	1	1	1	1	1	1	1	1	1	1	1	1	1	1	1	1	1	2	80	178	25.2493	29	2	2	2	1	2	2	1	2	2	2	2	2	2	2	2	2	1	5
541	84	2	2	1	1	2	2	2	1	1	1	1	1	1	1	1	1	1	1	1	1	1	1	1	1	1	2	57	149	25.6745	23	1	2	2	2	1	2	2	2	2	2	1	2	1	2	2	2	1	1
542	80	2	1	4	1	2	2	2	1	1	1	1	1	1	1	1	1	1	1	1	1	1	1	1	1	1	1	64	175	20.898	30	1	2	2	2	1	2	2	1	2	1	1	2	1	2	2	2	1	2
543	78	2	2	3	1	2	2	2	1	1	1	1	1	1	1	1	1	1	1	1	1	1	1	1	1	1	1	42	148	19.1746	27	1	1	2	1	2	2	2	2	2	2	1	2	1	2	1	2	2	4
544	80	2	2	2	2	2	2	2	1	1	1	2	1	1	1	1	1	2	2	2	1	1	1	1	2	2	2	49	152	21.2084	25	1	2	2	2	1	2	1	2	1	2	2	2	2	1	2	2	1	6
545	85	2	2	1	2	2	2	2	1	1	1	1	1	1	1	1	1	1	1	1	1	1	1	1	1	1	2	47	148	21.4573	20	1	1	2	1	1	2	1	2	2	2	2	2	2	2	2	2	1	1
546	86	2	2	1	2	2	2	2	2	1	1	1	1	1	1	1	1	1	2	1	1	2	2	2	2	2	2	35	144	16.8789	17	2	2	1	1	2	2	2	2	2	2	2	1	2	1	1	2	2	5
547	83	2	2	1	2	2	2	2	1	1	1	1	1	1	1	1	1	1	1	1	1	1	1	1	1	1	1	55	152	23.8054	27	1	2	2	2	1	2	1	2	2	2	1	2	1	2	2	2	1	1
548	67	1	1	2	1	2	1	2	2	1	1	1	1	1	1	1	1	1	1	1	1	1	1	1	1	1	2	59	160	23.0469	29	1	2	2	2	1	2	1	2	2	2	1	2	1	2	2	2	0	0
549	69	1	1	2	1	2	2	2	1	1	1	1	1	1	1	1	1	1	1	1	1	1	1	1	1	1	1	70	172	23.6614	29	1	2	2	2	1	2	1	2	2	2	1	2	1	2	2	2	0	0
550	81	2	1	3	1	2	2	2	2	1	1	1	1	1	1	1	1	1	1	1	1	1	1	1	1	1	1	58	170	20.0692	26	1	2	2	1	2	2	1	2	2	2	1	2	2	2	2	2	2	5
551	78	2	2	1	2	2	2	2	1	1	1	1	1	1	1	1	1	1	1	1	1	1	1	1	1	1	2	49	155	20.3954	22	2	2	2	2	2	2	2	2	2	1	1	2	2	2	2	2	2	3
552	77	2	1	3	1	2	1	2	1	1	1	1	1	1	1	1	1	1	1	1	1	1	1	1	1	1	1	50	165	18.3655	29	1	2	2	2	1	2	1	2	2	1	1	2	1	2	2	2	0	0
553	75	2	2	1	1	2	2	2	1	1	1	1	1	1	1	1	1	1	1	1	1	1	1	1	1	1	1	56	163	21.0772	27	1	2	2	2	1	2	1	2	2	2	1	2	1	2	2	2	2	2
554	69	1	1	1	1	2	2	2	1	1	1	1	1	1	1	1	1	1	1	1	1	1	1	1	1	1	1	67	165	24.6097	28	1	2	2	2	1	2	1	2	2	2	1	2	1	2	2	2	1	3
555	79	2	2	1	2	2	2	2	1	1	1	1	1	1	1	1	1	1	1	1	1	1	1	1	1	1	1	58	152	25.1039	26	2	2	2	2	2	2	2	2	2	2	1	2	2	1	2	2	3	8
556	68	1	2	1	2	2	2	2	2	1	1	1	1	1	1	1	1	1	1	1	1	1	1	1	1	1	1	63	159	24.9199	27	1	2	2	2	1	2	1	2	2	2	1	2	1	2	2	2	0	0
557	75	2	1	3	1	2	2	2	1	1	1	1	1	1	1	1	1	1	1	1	1	1	1	1	1	1	1	64	176	20.6612	29	1	2	2	2	1	2	1	2	2	2	1	2	1	2	2	2	2	4
558	75	2	2	1	1	2	2	2	2	1	1	1	1	1	1	1	1	1	1	1	1	1	1	1	1	1	1	54	155	22.4766	30	1	2	2	2	1	2	1	2	2	2	1	2	1	2	2	2	1	2
559	81	2	1	2	1	2	2	2	1	1	1	1	1	1	1	1	1	1	1	1	1	1	1	1	1	1	1	58	158	23.2335	28	2	2	2	2	2	2	2	2	2	2	1	2	2	2	2	2	0	0
560	81	2	2	1	1	2	2	2	2	1	1	1	1	1	1	1	1	2	1	2	1	2	1	1	1	2	2	40	143	19.5609	18	2	2	2	2	2	2	2	2	2	2	2	2	2	1	2	2	2	8
561	74	1	1	1	1	2	2	1	1	1	1	1	1	1	1	1	1	1	1	1	1	1	1	1	1	1	1	53	155	22.0604	27	1	2	2	2	2	2	2	2	2	1	1	2	1	2	2	2	0	0
562	66	1	2	2	1	2	2	2	1	1	1	1	1	1	1	1	1	1	1	1	1	1	1	1	1	1	1	66	158	26.4381	28	1	2	2	2	2	2	1	2	2	2	1	2	1	2	2	1	4	4
563	92	2	2	2	2	2	2	2	1	1	1	1	1	1	1	1	1	1	1	1	1	1	1	1	1	1	2	42	150	18.6667	20	1	1	2	2	1	2	1	2	2	1	2	2	1	2	2	2	1	1
564	76	2	1	3	1	2	2	2	2	1	1	1	1	1	1	1	1	1	1	1	1	1	1	1	1	1	1	58	160	22.6562	26	2	1	2	1	2	2	2	2	2	1	1	2	2	1	2	2	4	6
565	73	1	2	2	1	2	2	2	1	1	1	1	1	1	1	1	1	1	1	1	1	1	1	1	1	1	1	61	154	25.721	27	2	2	2	2	1	2	1	2	2	2	2	2	2	2	2	2	2	2
566	76	2	1	3	2	2	2	2	1	1	1	1	1	1	1	1	1	1	1	1	1	1	1	1	1	1	1	68	165	24.977	27	1	2	1	2	1	2	1	2	2	2	1	2	2	2	2	2	1	1
567	69	1	2	1	2	2	2	2	1	1	1	1	1	1	1	1	1	1	1	1	1	1	1	1	1	1	1	49	148	22.3703	21	2	2	2	1	2	1	1	1	1	2	2	2	2	1	2	2	4	5
568	69	1	2	1	2	2	2	2	1	1	1	1	1	1	1	1	1	1	1	1	1	1	1	1	1	1	1	69	163	25.9701	24	1	1	2	2	1	2	1	2	2	1	2	2	2	2	2	2	3	3
569	72	1	1	3	2	2	2	2	1	1	1	1	1	1	1	1	1	1	1	1	1	1	1	1	1	1	1	61	169	21.3578	27	1	2	2	2	1	2	1	2	2	2	1	2	1	2	2	2	2	5
570	76	2	2	1	1	2	2	2	1	1	1	1	1	1	1	1	1	1	1	1	1	1	1	1	1	1	1	44	141	22.1317	22	2	1	2	2	1	2	2	2	2	2	2	2	2	2	2	2	4	4
571	83	2	2	1	2	2	2	2	1	1	1	1	1	1	1	1	1	1	1	1	1	1	1	1	1	1	1	47	160	18.3594	24	1	2	2	1	1	2	1	2	2	2	2	2	2	2	2	2	2	1
572	77	2	2	1	2	2	2	2	1	1	1	1	1	1	1	1	1	1	1	1	1	1	1	1	1	1	2	59	159	23.3377	29	1	1	2	2	1	2	1	2	2	2	1	2	2	2	2	2	5	10
573	70	1	2	2	2	2	2	2	1	1	1	1	1	1	1	1	1	1	1	1	1	1	1	1	1	1	1	63	160	24.6094	30	1	2	2	2	1	2	1	2	2	2	1	2	1	2	2	2	0	0
574	66	1	1	2	1	2	2	2	1	1	1	1	1	1	1	1	1	1	1	1	1	1	1	1	1	1	1	65	159	25.711	29	1	2	2	2	1	2	1	2	2	2	1	2	1	2	2	2	2	2
575	86	2	2	1	1	2	1	2	1	1	1	1	1	1	1	1	1	1	1	1	1	1	1	1	1	1	1	52	150	23.1111	26	1	2	2	2	1	2	1	2	2	1	1	2	1	2	2	2	2	2
576	91	2	1	1	1	2	1	2	1	1	1	1	1	1	1	1	1	1	1	1	1	1	1	1	1	1	1	80	174	26.4236	29	1	2	2	2	1	2	1	2	1	2	2	2	2	2	2	2	2	4
577	77	2	2	2	2	2	2	2	2	1	1	1	1	1	1	1	1	1	1	1	1	1	1	1	1	1	1	53	154	22.3478	24	1	1	2	1	2	2	2	2	2	1	1	2	2	2	1	2	2	2
578	68	1	1	2	1	2	1	2	1	1	1	1	1	1	1	1	1	1	1	1	1	1	1	1	1	1	1	64	176	20.6612	27	2	1	2	2	1	2	1	2	2	1	1	2	1	2	1	2	0	0
579	68	1	1	3	1	2	2	2	1	1	1	1	1	1	1	1	1	1	1	1	1	1	1	1	1	1	2	73	163	27.4756	29	1	2	2	2	1	2	2	2	2	2	2	2	1	2	2	2	2	1
580	84	2	1	3	1	2	2	2	2	1	1	1	1	1	1	1	1	1	1	1	1	1	1	1	1	1	1	65	165	23.8751	27	2	1	2	1	2	2	2	1	2	2	2	2	2	1	2	2	3	4
581	76	2	1	1	2	1	1	2	1	1	1	1	1	1	1	1	1	1	1	1	1	1	1	1	1	1	2	54	160	21.0938	22	1	1	2	2	2	2	1	2	1	1	2	2	2	2	2	2	1	1
582	81	2	2	1	2	2	2	2	1	1	1	1	1	1	1	1	1	1	1	1	1	1	1	1	1	1	2	54	162	20.5761	13	2	1	2	1	2	1	1	1	2	2	1	2	2	2	2	2	3	6
583	81	2	2	1	2	1	2	2	1	1	1	1	1	1	1	1	1	1	1	1	1	1	1	1	1	1	1	60	145	28.5375	25	2	2	2	1	1	1	2	1	1	1	2	2	2	2	2	2	5	10
584	69	1	1	1	1	2	2	2	1	1	1	1	1	1	1	1	1	1	1	1	1	1	1	1	1	1	1	63	171	21.5451	29	1	2	2	2	1	2	1	2	2	2	1	2	2	2	2	2	2	2
585	74	1	1	3	1	2	2	2	1	1	1	1	1	1	1	1	1	1	1	1	1	1	1	1	1	1	1	65	166	23.5883	24	1	2	2	2	1	2	1	2	2	2	1	2	2	2	2	2	3	6
586	72	1	2	1	1	2	2	2	1	1	1	1	1	1	1	1	1	1	1	1	1	1	1	1	1	1	1	68	163	25.5937	24	2	1	2	1	2	1	2	2	2	1	2	2	2	1	1	2	4	4
587	74	1	1	2	1	2	1	2	1	1	1	1	1	1	1	1	1	1	1	1	1	1	1	1	1	1	1	63	165	23.1405	26	2	1	1	2	1	2	1	2	2	1	1	2	2	2	2	2	1	1
588	70	1	2	3	2	2	2	2	1	1	1	1	1	1	1	1	1	1	1	1	1	1	1	1	1	1	1	58	153	24.7768	25	1	1	2	2	2	2	1	2	2	2	2	2	2	2	2	2	4	3
589	68	1	1	1	1	2	2	2	1	1	1	1	1	1	1	1	1	1	1	1	1	1	1	1	1	1	1	65	164	24.1672	25	1	2	2	2	1	2	1	2	1	2	1	2	1	2	2	2	1	1
590	69	1	2	1	1	2	1	2	2	1	1	1	1	1	1	1	1	1	1	1	1	1	1	1	1	1	1	53	150	23.5556	25	1	2	1	1	1	2	1	1	1	2	1	2	1	2	2	2	3	3
591	78	2	1	3	1	2	2	2	1	1	1	1	1	1	1	1	1	1	1	1	1	1	1	1	1	1	1	68	170	23.5294	29	1	2	2	2	1	2	1	2	2	2	1	2	1	2	2	2	3	4
592	75	2	2	1	1	2	2	2	1	1	1	1	1	1	1	1	1	1	1	1	1	1	1	1	1	1	1	58	160	22.6562	29	1	2	2	2	1	2	1	2	2	1	1	2	2	2	2	2	5	4
593	83	2	2	1	2	2	2	2	1	1	1	1	1	1	1	1	1	1	1	1	1	1	1	1	1	1	2	62	150	27.5556	24	1	2	2	2	1	2	1	2	2	2	1	2	2	2	2	2	4	7
594	78	2	2	1	2	2	2	2	1	1	1	1	1	1	1	1	1	1	1	1	1	1	1	1	1	1	2	57	153	24.3496	17	1	2	2	2	1	2	1	2	2	2	1	2	1	2	2	2	2	4
595	70	1	2	1	2	2	2	2	1	1	1	1	1	1	1	1	1	1	1	1	1	1	1	1	1	1	1	62	157	25.1532	25	1	2	2	2	1	2	1	2	2	2	1	2	2	2	2	2	6	3
596	65	1	1	2	1	2	2	2	2	1	1	1	1	1	1	1	1	1	1	1	1	1	1	1	1	1	1	56	173	18.7109	29	1	2	2	2	1	2	1	2	2	2	1	2	1	2	2	2	1	4
597	65	1	2	1	1	2	2	2	1	1	1	1	1	1	1	1	1	1	1	1	1	1	1	1	1	1	2	52	147	24.064	28	1	2	2	2	1	2	1	2	2	2	1	2	1	2	2	2	1	0
598	66	1	2	1	2	2	2	2	1	1	1	1	1	1	1	1	1	1	1	1	1	1	1	1	1	1	2	53	155	22.0604	24	1	2	2	2	1	2	1	2	2	2	1	2	1	2	2	2	1	1
599	86	2	1	2	2	2	1	2	1	1	1	1	1	1	1	1	1	1	1	1	1	1	1	1	1	1	1	54	160	21.0938	22	1	2	2	2	1	2	1	2	2	2	1	2	1	2	2	2	3	4
600	78	2	2	1	2	2	2	2	1	1	1	1	1	1	1	1	1	1	1	1	1	1	1	1	1	1	1	50	145	23.7812	21	1	2	2	1	2	2	1	2	2	2	1	1	2	2	2	2	5	5
601	72	1	1	1	1	2	2	2	1	1	1	1	1	1	1	1	1	1	1	1	1	1	1	1	1	1	1	54	163	20.3244	25	1	2	2	2	1	2	1	2	2	2	1	2	1	2	2	2	3	3
602	68	1	2	1	1	2	2	2	1	1	1	1	1	1	1	1	1	1	1	1	1	1	1	1	1	1	1	66	155	27.4714	26	1	2	2	2	1	2	1	2	2	2	1	2	1	2	2	2	4	4
603	77	2	1	2	1	2	2	2	1	1	1	1	1	1	1	1	1	1	1	1	1	1	1	1	1	1	1	63	160	24.6094	24	1	2	2	2	1	2	1	2	2	2	1	2	1	2	2	2	3	3
604	74	1	2	1	1	2	2	2	1	1	1	1	1	1	1	1	1	1	1	1	1	1	1	1	1	1	2	70	152	30.2978	23	1	2	2	2	1	2	1	2	2	2	1	2	2	2	2	2	5	5
605	74	1	2	1	2	2	1	2	1	1	1	1	1	1	1	1	1	1	1	1	1	2	1	1	2	1	1	59	150	26.2222	19	1	2	2	2	2	2	2	2	2	1	2	1	2	2	2	2	7	5
606	83	2	2	1	2	2	2	2	1	1	1	1	1	1	1	1	1	1	1	1	1	1	1	1	1	1	1	61	158	24.4352	25	1	2	2	2	2	2	1	2	2	2	1	2	1	2	2	2	6	9
607	80	2	2	1	2	2	2	2	1	1	1	1	1	1	1	1	1	1	1	1	1	1	1	1	1	1	2	60	153	25.6312	21	1	2	2	2	1	2	1	2	2	2	1	2	2	2	2	2	3	4
608	79	2	1	1	1	2	2	2	1	1	1	1	1	1	1	2	1	1	1	1	1	1	1	1	1	1	1	60	163	22.5827	25	1	2	2	2	1	2	1	2	2	2	1	2	1	2	2	2	3	5
609	73	1	2	1	1	2	2	2	1	1	1	1	1	1	1	1	1	1	1	1	1	1	1	1	1	1	2	70	151	30.7004	24	1	2	2	2	1	2	1	2	2	2	1	2	1	2	2	2	4	5
610	76	2	2	1	2	2	2	2	1	1	1	1	1	1	1	1	1	1	1	1	1	1	1	1	1	1	1	52	150	23.1111	19	1	2	2	1	1	2	1	2	2	1	1	2	1	2	2	2	4	3
611	81	2	2	1	1	2	2	2	2	1	1	1	1	1	1	1	1	1	1	1	1	1	1	1	1	1	1	57	153	24.3496	27	2	1	2	2	2	1	2	2	1	1	2	2	2	2	2	2	5	6
612	66	1	2	1	1	2	2	2	2	1	1	1	1	1	1	1	1	1	1	1	1	1	1	1	1	1	1	55	144	26.5239	27	1	2	2	2	1	2	1	2	2	2	1	2	1	2	2	2	2	3
613	79	2	2	2	2	2	2	2	1	1	1	1	1	1	1	1	1	1	1	1	1	1	1	1	1	1	2	53	158	21.2306	27	1	2	2	2	1	2	1	2	2	2	1	2	1	2	2	2	1	5
614	75	2	1	1	1	2	2	2	1	1	1	1	1	1	1	1	1	1	1	1	1	1	1	1	1	1	2	59	165	21.6713	27	1	2	2	2	2	2	1	2	2	2	1	2	2	2	2	2	1	0
615	71	1	2	1	1	2	2	2	1	1	1	1	1	1	1	1	1	1	1	1	1	1	1	1	1	1	2	52	150	23.1111	30	1	2	2	2	1	2	2	2	2	2	2	2	2	2	2	2	4	0
616	72	1	1	3	2	2	1	2	1	1	1	1	1	1	1	1	1	1	1	1	1	1	1	1	1	1	1	54	163	20.3244	26	2	1	2	2	1	2	1	2	2	2	2	1	1	2	2	2	2	3
617	76	2	1	4	1	2	1	2	1	1	1	1	1	1	1	1	1	1	1	1	1	1	1	1	1	1	2	75	172	25.3515	28	1	2	2	2	2	2	2	2	2	2	1	2	1	2	2	2	0	0
618	68	1	2	1	2	2	2	2	1	1	1	1	1	1	1	1	1	1	1	1	1	1	1	1	1	1	1	57	153	24.3496	23	2	1	2	2	2	1	2	2	2	2	2	2	2	2	2	2	2	3
619	88	2	2	1	2	2	2	2	2	1	1	2	1	1	1	1	1	2	2	1	1	1	2	2	2	2	1	64	154	26.986	23	2	1	2	1	2	2	2	2	1	1	2	1	2	2	2	2	6	6
620	78	2	2	1	2	2	2	2	1	1	1	1	1	1	1	1	1	1	1	1	1	1	1	1	1	1	1	49	147	22.6757	30	1	2	2	2	1	2	1	2	2	2	1	2	2	2	2	2	6	5
621	70	1	1	2	1	2	1	2	2	1	1	1	1	1	1	1	1	1	1	1	1	1	1	1	1	1	1	63	165	23.1405	27	2	1	2	1	2	2	2	2	1	1	2	2	2	2	2	2	4	11
622	68	1	2	1	1	2	2	2	1	1	1	1	1	1	1	1	1	1	1	1	1	1	1	1	1	1	1	68	161	26.2336	29	1	2	2	2	1	2	1	2	2	2	1	2	1	2	2	2	3	7
623	73	1	1	1	1	2	2	2	2	1	1	1	1	1	1	1	1	1	1	1	1	1	1	1	1	1	1	77	170	26.6436	27	1	2	2	2	1	2	1	2	2	2	1	2	1	2	2	2	5	4
624	71	1	2	1	2	1	2	2	1	1	1	1	1	1	1	1	1	1	1	1	1	1	1	1	1	1	1	50	154	21.0828	29	2	1	1	2	2	1	2	1	2	1	2	1	2	1	1	2	3	1
625	73	1	1	3	1	2	2	2	1	1	1	1	1	1	1	1	1	1	1	1	1	1	1	1	1	1	1	51	161	19.6752	30	1	2	2	2	1	2	1	2	2	2	1	2	1	2	2	2	1	0
626	67	1	2	2	1	2	2	2	1	1	1	1	1	1	1	1	1	1	1	1	1	1	1	1	1	1	2	61	153	26.0584	30	1	2	2	2	1	2	1	2	2	2	1	2	1	2	2	2	4	10
627	68	1	2	2	1	2	2	2	1	1	1	1	1	1	1	1	1	1	1	1	1	1	1	1	1	1	1	60	157	24.3418	29	2	1	2	2	1	2	2	2	2	2	1	2	1	1	2	2	1	1
628	67	1	2	1	2	2	2	2	1	1	1	1	1	1	1	1	1	1	1	1	1	1	1	1	1	1	1	57	150	25.3333	27	1	2	2	2	1	2	1	2	2	2	1	2	1	1	2	2	2	3
629	74	1	1	2	1	2	1	2	1	1	1	1	1	1	1	1	1	1	1	1	1	1	1	1	1	1	2	70	169	24.5089	27	1	2	2	2	1	2	1	2	2	2	1	2	1	2	2	2	2	2
630	68	1	1	4	1	2	2	2	1	1	1	1	1	1	1	1	1	1	1	1	1	1	1	1	1	1	1	61	162	23.2434	30	1	1	2	2	1	2	1	2	2	2	1	2	1	1	2	2	4	4
631	67	1	2	4	1	2	2	2	1	1	1	1	1	1	1	1	1	1	1	1	1	1	1	1	1	1	1	57	153	24.3496	26	1	2	2	2	1	2	1	2	2	2	1	2	1	1	2	2	0	0
632	69	1	1	4	1	2	1	2	1	1	1	1	1	1	1	1	1	1	1	1	1	1	1	1	1	1	1	63	165	23.1405	29	2	1	1	1	2	1	2	1	2	2	2	1	1	1	1	2	0	0
633	78	2	2	2	2	1	2	2	1	1	1	1	1	1	1	1	1	1	1	1	1	1	1	1	1	1	2	50	150	22.2222	25	1	1	2	2	1	2	1	2	2	1	1	1	1	1	1	2	3	2
634	81	2	2	1	2	2	2	2	1	1	1	1	1	1	1	1	1	1	1	1	1	1	1	1	1	1	2	48	155	19.9792	20	2	1	1	1	2	1	2	1	2	2	2	1	2	1	1	2	4	4
635	72	1	2	1	1	2	2	2	1	1	1	1	1	1	1	1	1	1	1	1	1	1	1	1	1	1	1	66	157	26.7759	28	2	1	2	1	2	2	2	1	1	2	2	1	1	1	2	2	2	3
636	73	1	2	1	1	2	2	2	1	1	1	1	1	1	1	1	1	1	1	1	1	1	1	1	1	1	1	51	160	19.9219	27	1	1	2	2	2	2	2	1	1	1	1	2	2	1	2	2	2	0
637	67	1	2	1	1	2	2	2	1	1	1	1	1	1	1	1	1	1	1	1	1	1	1	1	1	1	1	64	154	26.986	28	1	2	2	2	1	2	1	2	2	2	1	2	1	1	2	2	1	4
638	75	2	2	1	2	2	2	2	1	1	1	1	1	1	1	1	1	1	1	1	1	1	1	1	1	1	2	72	160	28.125	25	1	2	2	2	1	2	1	2	2	2	1	2	2	2	2	1	4	4
639	74	1	1	1	1	2	2	2	1	1	1	1	1	1	1	1	1	1	1	1	1	1	1	1	1	1	2	50	171	17.0993	29	1	2	2	2	1	2	1	2	2	2	1	2	2	2	2	2	1	0
640	69	1	2	1	1	2	2	2	1	1	1	1	1	1	1	1	1	1	1	1	1	1	1	1	1	1	2	64	152	27.7008	27	1	2	2	2	1	2	1	2	2	2	1	2	1	2	2	1	1	0
641	67	1	1	1	1	2	1	2	2	1	1	1	1	1	1	1	1	1	1	1	1	1	1	1	1	1	1	45	165	16.5289	28	1	2	2	2	1	2	1	2	2	2	1	2	1	2	2	2	0	0
642	66	1	2	2	1	2	2	2	1	1	1	1	1	1	1	1	1	1	1	1	1	1	1	1	1	1	2	67	153	28.6215	26	1	2	2	2	1	2	1	2	2	2	1	2	1	2	2	2	2	2
643	85	2	2	1	2	2	2	2	1	1	1	1	1	1	1	1	1	1	1	1	1	1	1	1	1	1	1	49	146	22.9874	28	1	2	2	2	1	2	1	2	2	2	1	2	1	2	2	2	6	2
644	84	2	2	1	2	1	2	2	2	1	1	1	1	1	1	1	1	1	1	1	1	1	1	1	1	1	2	54	154	22.7694	30	2	2	2	2	1	2	1	2	2	2	2	2	2	2	2	2	6	6
645	68	1	2	1	2	2	2	2	2	1	1	1	1	1	1	1	1	1	1	1	1	1	1	1	1	1	2	55	165	20.202	23	1	2	2	2	2	2	2	2	2	2	1	2	2	2	2	2	4	11
646	83	2	2	1	2	1	2	2	1	1	1	1	1	1	1	1	1	1	1	1	1	1	1	1	1	1	2	63	153	26.9127	22	1	2	2	1	2	2	2	2	2	2	2	2	1	1	1	1	5	5
647	73	1	2	1	2	1	2	2	1	1	1	1	1	1	1	1	1	1	1	1	1	1	1	1	1	1	2	58	158	23.2335	25	1	2	2	2	1	2	1	2	2	2	1	2	2	2	2	1	3	6
648	79	2	1	2	1	2	2	2	1	1	1	1	1	1	1	1	1	1	1	1	1	1	1	1	1	1	1	72	168	25.5102	30	1	2	2	2	1	2	1	2	2	2	1	2	1	2	2	2	1	1
649	77	2	2	1	1	2	2	2	1	1	1	1	1	1	1	1	1	1	1	1	2	2	2	3	1	2	2	45	152	19.4771	17	1	2	2	2	1	2	1	2	2	1	1	2	1	2	2	2	1	1
650	69	1	1	3	1	2	1	2	2	1	1	1	1	1	1	1	1	1	1	1	1	1	1	1	1	1	1	68	170	23.5294	28	1	2	2	2	2	2	1	2	2	2	2	2	1	1	1	2	2	6
651	65	1	1	1	1	2	2	2	1	1	1	1	1	1	1	1	1	1	1	1	1	1	1	1	1	1	1	75	163	28.2284	26	1	1	2	2	1	2	1	2	2	2	1	2	1	2	2	2	1	1
652	68	1	2	1	1	2	2	2	2	1	1	1	1	1	1	1	1	1	1	1	1	1	1	1	1	1	1	65	155	27.0552	24	2	1	2	1	2	2	1	2	2	1	1	2	2	2	2	2	3	8
653	68	1	1	3	1	2	2	1	2	1	1	1	1	1	1	1	1	1	1	1	1	1	1	1	1	1	2	57	172	19.2672	29	1	2	2	2	1	2	1	2	2	2	1	2	1	2	2	2	1	1
654	91	2	2	1	2	2	2	2	2	1	1	1	1	1	1	1	1	3	2	2	1	3	1	2	2	3	1	60	150	26.6667	19	1	2	2	2	2	2	1	2	2	1	1	2	1	2	2	2	2	0
655	88	2	2	1	2	2	2	2	1	1	1	1	1	1	1	1	1	2	2	2	1	2	1	2	1	2	2	40	148	18.2615	26	2	2	2	1	2	2	2	2	2	2	1	2	2	2	2	2	3	6
656	78	2	1	1	1	1	1	2	2	1	1	1	1	1	1	1	1	1	1	1	1	1	1	1	1	1	1	75	177	23.9395	30	2	1	1	1	2	2	2	2	1	1	1	2	2	2	2	1	4	6
657	70	1	2	1	1	1	2	2	2	1	1	1	1	1	1	1	1	1	1	1	1	1	1	1	1	1	1	82	162	31.2452	27	2	2	2	2	2	1	2	1	2	2	1	2	2	1	2	2	5	10
658	80	2	2	1	2	2	1	2	2	2	2	2	1	1	1	1	2	2	2	2	2	2	2	3	2	3	2	70	158	28.0404	17	2	2	1	2	2	2	2	2	1	1	2	1	2	1	1	2	6	6
659	87	2	2	1	2	2	2	2	1	1	1	1	1	1	1	1	1	1	1	1	1	1	1	1	1	1	2	62	154	26.1427	23	2	2	2	2	2	2	1	2	2	2	2	2	1	2	2	2	5	5
660	71	1	1	1	1	2	2	2	2	1	2	3	1	1	1	1	2	2	3	3	1	1	2	1	1	3	1	75	165	27.5482	25	2	2	1	1	2	2	2	1	1	2	2	1	2	1	1	1	4	6
661	68	1	2	2	1	2	2	2	1	1	1	1	1	1	1	1	1	1	1	1	1	1	1	1	1	1	2	56	148	25.5661	23	2	2	2	2	1	2	1	2	2	2	1	2	1	2	2	2	2	2
662	77	2	1	2	1	2	2	2	1	1	1	1	1	1	1	1	1	1	1	1	1	1	1	1	1	1	1	65	167	23.3067	26	1	2	2	2	1	2	1	2	2	2	1	2	1	2	2	2	2	5
663	68	1	2	1	1	2	2	2	2	1	1	1	1	1	1	1	1	1	1	1	1	1	1	1	1	1	2	52	157	21.0962	27	1	2	2	2	1	2	1	2	2	2	1	2	1	2	2	2	2	1
664	94	2	2	1	2	2	2	2	2	1	1	1	1	1	1	1	2	2	2	1	1	1	1	1	3	2	2	60	165	22.0386	21	1	2	1	2	1	2	1	2	2	2	2	1	1	2	2	2	2	0
665	67	1	1	2	1	2	2	2	1	1	1	1	1	1	1	1	1	1	1	1	1	1	1	1	1	1	2	65	168	23.03	30	2	2	2	2	1	2	1	2	2	2	1	2	1	2	2	2	1	3
666	87	2	2	1	2	2	2	2	1	1	2	2	1	1	1	1	1	2	2	2	2	2	2	3	1	3	2	45	147	20.8247	15	1	2	2	2	1	2	1	2	2	2	2	2	2	1	2	2	8	3
667	82	2	1	4	2	2	1	2	2	1	1	1	1	1	1	1	1	1	1	1	1	1	1	1	1	1	1	64	165	23.5078	26	1	2	2	2	2	2	2	2	1	1	2	2	2	2	2	2	3	5
668	90	2	2	1	2	2	2	2	1	1	1	1	1	1	1	1	1	1	1	1	1	1	1	1	1	1	1	50	150	22.2222	25	1	1	2	2	2	2	1	2	2	2	2	2	2	2	2	1	3	10
669	75	2	1	3	1	2	2	2	1	1	1	1	1	1	1	1	1	1	1	1	1	1	1	1	1	1	1	61	167	21.8724	30	1	2	2	2	1	2	1	2	2	2	1	2	1	2	2	2	1	2
670	69	1	2	2	1	2	2	2	1	1	1	1	1	1	1	1	1	1	1	1	1	1	1	1	1	1	2	64	156	26.2985	30	1	2	2	2	1	2	1	2	2	2	1	2	1	2	2	2	1	1
671	83	2	1	1	1	2	2	1	1	1	1	1	1	1	1	1	1	1	1	1	1	1	1	1	1	1	1	50	167	17.9282	29	1	2	2	2	1	2	1	2	2	2	1	2	1	2	2	2	0	0
672	75	2	2	1	1	2	2	2	1	1	1	1	1	1	1	1	1	1	1	1	1	1	1	1	1	1	1	49	152	21.2084	25	1	1	2	2	1	2	1	2	2	1	2	2	1	2	2	2	0	0
673	76	2	2	1	2	2	2	2	1	1	1	1	1	1	1	1	1	1	1	1	1	2	1	1	2	1	2	54	158	21.6311	16	1	2	2	2	1	2	1	2	2	2	1	2	1	2	2	2	2	4
674	73	1	2	1	2	2	2	2	1	1	1	1	1	1	1	1	1	1	1	1	1	1	1	1	1	1	2	53	154	22.3478	20	2	1	2	2	2	2	2	2	1	2	1	2	2	2	2	2	5	10
676	83	2	2	1	2	2	2	2	1	1	1	1	1	1	1	1	1	1	1	1	1	1	1	1	1	1	2	75	168	26.5731	24	1	2	2	2	1	2	1	2	2	2	1	2	1	2	2	2	4	6
677	73	1	1	3	1	2	2	2	1	1	1	1	1	1	1	1	1	1	1	1	1	1	1	1	1	1	1	78	174	25.763	29	1	2	2	2	1	2	1	2	2	2	1	2	1	2	2	2	1	1
678	71	1	2	3	1	2	2	2	2	1	1	2	1	1	1	1	1	2	2	2	1	2	2	3	2	2	2	60	165	22.0386	26	2	1	2	2	2	2	1	2	1	2	1	2	1	2	2	2	3	3
679	81	2	1	1	1	2	2	2	1	1	1	1	1	1	1	1	1	1	1	1	1	1	1	1	1	1	1	62	173	20.7157	27	1	1	2	2	1	2	1	2	2	2	1	2	2	2	2	2	3	5
680	78	2	2	1	1	2	2	2	1	1	1	2	1	1	1	1	1	1	1	2	1	2	2	2	2	2	1	50	147	23.1385	28	1	2	2	2	1	2	1	2	2	2	1	2	1	2	2	2	3	3
681	73	1	2	1	2	2	2	2	1	1	1	1	1	1	1	1	1	1	1	1	1	1	1	1	1	1	1	48	157	19.4734	26	2	2	2	1	2	2	2	2	2	2	2	2	1	2	2	2	3	10
682	73	1	2	3	2	1	2	2	2	1	1	1	1	1	1	1	1	1	1	1	1	1	1	1	1	1	1	53	159	20.9644	30	1	2	2	2	1	2	1	2	2	2	1	2	1	2	2	2	2	3
683	67	1	2	3	2	2	2	2	2	1	1	1	1	1	1	1	1	1	1	1	1	1	1	1	1	1	1	62	157	25.1532	29	1	2	2	2	1	2	1	2	2	2	1	2	1	2	2	2	3	3
684	69	1	1	4	1	2	2	2	2	1	1	1	1	1	1	1	1	1	1	1	1	1	1	1	1	1	1	70	175	22.8571	29	1	2	2	2	1	2	1	2	2	2	1	2	1	2	2	2	4	5
685	70	1	2	3	1	2	2	2	2	1	1	1	1	1	1	1	1	1	1	1	1	1	1	1	1	1	1	58	156	23.833	29	1	2	2	2	2	2	1	2	2	2	1	2	1	2	2	2	4	9
686	77	2	1	2	1	2	2	2	1	1	1	1	1	1	1	1	1	1	1	1	1	1	1	1	1	1	1	67	166	24.3141	28	2	2	2	1	2	2	2	2	2	1	1	2	2	2	2	2	5	6
687	73	1	2	3	1	2	2	2	1	1	1	1	1	1	1	1	1	1	1	1	1	1	1	1	1	1	1	61	153	26.0584	26	1	2	2	2	1	2	1	2	2	2	1	2	1	2	2	2	3	6
688	66	1	1	1	1	2	2	1	2	1	1	1	1	1	1	1	1	1	1	1	1	1	1	1	1	1	1	56	158	22.4323	26	2	1	1	1	1	2	1	1	2	1	2	2	1	1	1	2	4	5
689	86	2	2	1	2	2	2	2	2	1	1	1	1	1	1	1	1	2	2	2	1	2	1	1	3	2	2	60	162	22.8624	19	2	1	1	1	2	1	2	1	2	2	2	1	2	1	2	2	4	8
690	83	2	1	3	1	1	2	2	1	1	1	1	1	1	1	1	1	1	1	1	1	1	1	1	1	1	1	63	164	23.4236	29	1	1	1	1	2	1	2	1	2	2	2	1	1	1	1	2	1	1
691	81	2	2	1	1	1	2	2	1	1	1	1	1	1	1	1	1	2	2	1	1	2	1	1	1	2	2	60	153	25.6312	27	1	1	1	1	2	1	2	1	1	1	2	1	2	1	1	2	6	6
692	82	2	2	1	2	2	2	2	1	1	1	1	1	1	1	1	1	1	1	1	1	1	1	1	1	1	1	58	151	25.4375	19	2	1	1	1	2	2	1	2	2	2	1	2	1	2	2	2	1	1
693	75	2	2	2	2	2	2	2	1	1	1	1	1	1	1	1	1	1	1	1	1	1	1	1	1	1	1	67	158	26.8386	25	2	2	1	1	2	2	2	2	1	2	2	1	2	1	1	2	4	5
694	79	2	1	2	1	2	2	2	1	1	1	1	1	1	1	1	1	1	1	1	1	1	1	1	1	1	1	70	168	24.8016	26	1	2	1	2	1	2	1	2	1	2	1	2	1	1	2	2	0	0
695	78	2	2	2	1	2	2	2	1	1	1	1	1	1	1	1	1	1	1	1	1	1	1	1	1	1	1	56	152	24.2382	25	2	1	2	2	2	2	1	1	2	2	1	1	2	2	2	2	3	4
696	65	1	1	3	1	2	2	2	1	1	1	1	1	1	1	1	1	1	1	1	1	1	1	1	1	1	2	62	159	24.5243	26	1	2	2	2	2	2	1	2	2	2	2	2	1	2	2	2	0	0
698	74	1	1	1	1	2	2	2	1	1	1	1	1	1	1	1	1	1	1	1	1	1	1	1	1	1	1	67	168	23.7387	17	2	1	2	2	2	2	2	2	2	1	2	2	1	2	2	2	4	3
699	70	1	1	4	1	2	2	2	1	1	1	1	1	1	1	1	1	1	1	1	1	1	1	1	1	1	1	64	165	23.5078	28	1	2	2	2	1	2	1	2	2	2	1	2	1	2	2	2	1	1
700	74	1	1	1	1	2	2	2	1	1	1	1	1	1	1	1	1	1	1	1	1	1	1	1	1	1	1	70	168	24.8016	24	2	2	2	2	2	2	1	2	2	2	1	2	1	2	2	2	4	7
701	70	1	2	1	1	2	2	2	1	1	1	1	1	1	1	1	1	1	1	1	1	1	1	1	1	1	1	62	156	25.4767	27	1	2	2	2	1	2	1	2	2	2	1	2	1	2	2	2	1	1
702	75	2	1	2	2	2	2	2	1	1	1	1	1	1	1	1	1	1	1	1	1	1	1	1	1	1	1	57	159	22.5466	25	1	2	2	2	1	2	2	2	2	2	2	2	1	2	2	2	3	7
703	73	1	1	4	1	2	2	2	1	1	1	1	1	1	1	1	1	1	1	1	1	1	1	1	1	1	1	72	170	24.9135	26	1	2	2	2	1	2	1	2	2	2	1	2	1	2	2	2	2	2
704	69	1	2	3	1	2	2	2	1	1	1	1	1	1	1	1	1	1	1	1	1	1	1	1	1	1	1	55	152	23.8054	24	1	2	2	2	1	2	1	2	2	2	1	2	1	2	2	2	2	4
705	78	2	1	2	1	2	2	2	1	1	1	1	1	1	1	1	1	1	1	1	1	1	1	1	1	1	2	75	171	25.6489	28	1	1	1	2	1	2	1	2	2	1	1	2	1	2	2	2	3	3
706	82	2	2	1	2	2	2	2	1	1	1	1	1	1	1	1	1	1	1	1	1	2	1	1	2	1	2	48	152	20.7756	22	2	1	2	2	1	2	1	2	2	1	2	1	1	2	2	2	2	0
707	77	2	1	1	1	2	2	2	1	1	1	1	1	1	1	1	1	1	1	1	1	1	1	1	1	1	1	68	172	22.9854	27	2	2	2	1	1	2	1	2	2	2	2	2	1	2	2	2	2	2
708	73	1	2	1	1	2	2	2	1	1	1	1	1	1	1	1	1	1	1	1	1	1	1	1	1	1	1	59	160	23.0469	17	2	1	2	2	1	2	1	2	2	1	1	2	1	2	2	2	2	2
709	82	2	2	1	1	2	2	2	2	1	1	1	1	1	1	1	1	2	2	1	1	1	1	1	2	1	2	52	157	21.0962	21	2	1	2	1	2	2	2	2	2	2	2	2	2	2	2	2	4	4
710	81	2	1	1	1	2	1	2	1	1	1	1	1	1	1	1	1	1	1	1	1	1	1	1	1	1	2	58	167	20.7967	27	2	1	2	1	2	2	1	2	2	2	2	2	1	2	2	2	1	2
711	72	1	2	1	2	2	2	2	1	1	1	1	1	1	1	1	1	1	1	1	1	1	1	1	1	1	2	46	148	21.0007	26	1	2	2	2	1	2	2	2	2	1	2	2	1	1	2	2	1	3
712	73	1	2	1	2	2	2	2	1	1	1	1	1	1	1	1	1	2	2	2	1	2	1	1	2	2	1	45	148	20.5442	19	2	1	2	2	2	2	2	1	1	1	2	2	2	2	2	2	3	10
713	76	2	2	1	2	2	2	2	1	1	1	1	1	1	1	1	1	2	1	1	1	1	1	1	1	1	1	42	149	18.9181	23	2	1	2	1	2	1	2	2	1	2	2	2	2	2	2	2	4	4
714	96	2	2	1	2	2	2	2	1	1	1	1	1	1	1	1	1	2	2	2	1	1	1	1	1	2	1	44	155	18.3143	29	1	1	1	2	1	1	2	1	2	1	1	1	2	1	1	2	7	4
715	70	1	2	1	1	2	2	2	1	1	1	1	1	1	1	1	1	1	1	1	1	1	1	1	1	1	2	54	154	22.7694	22	1	2	2	2	1	2	1	2	2	2	1	2	1	2	2	2	1	0
716	68	1	1	3	1	2	2	2	1	1	1	1	1	1	1	1	1	1	1	1	1	1	1	1	1	1	1	90	176	29.0548	28	1	2	2	2	1	2	1	2	2	2	1	2	1	2	2	2	3	4
717	79	2	1	3	1	2	2	2	2	1	1	1	1	1	1	1	1	2	1	2	1	1	1	1	2	2	2	76	165	27.9155	26	1	1	2	1	1	2	1	2	1	2	2	1	2	2	2	2	6	7
718	79	2	2	1	1	2	2	2	1	1	1	1	1	1	1	1	1	1	1	1	1	1	1	1	1	1	2	57	156	23.4221	28	1	1	2	1	1	2	1	2	1	2	2	1	2	2	2	2	3	6
719	78	2	2	1	2	2	2	2	1	1	1	1	1	1	1	1	1	1	1	1	1	1	1	1	1	1	1	61	160	23.8281	26	1	2	2	2	1	2	1	2	2	2	1	2	1	2	2	2	2	2
720	77	2	1	3	1	2	2	2	1	1	1	1	1	1	1	1	1	1	1	1	1	1	1	1	1	1	1	78	175	25.4694	28	1	2	2	2	1	2	1	2	2	2	1	2	2	2	2	2	2	2
721	73	1	2	2	1	2	2	2	2	1	1	1	1	1	1	1	1	1	1	1	1	1	1	1	1	1	1	65	159	25.711	27	1	2	2	2	1	2	1	2	2	2	1	2	2	2	2	2	3	5
722	69	1	1	3	2	2	1	2	1	1	1	1	1	1	1	1	1	1	1	1	1	1	1	1	1	1	2	68	164	25.2826	26	2	2	2	1	2	2	1	2	2	2	2	2	1	1	1	2	5	9
723	82	2	1	2	1	2	1	2	1	1	1	1	1	1	1	1	1	1	1	1	1	1	1	1	1	1	2	64	168	22.6757	20	1	1	2	1	1	1	1	1	2	2	1	2	2	2	2	2	5	10
724	81	2	2	1	1	2	2	2	1	1	1	1	1	1	1	1	1	1	1	1	1	1	1	1	1	1	2	43	150	19.1111	22	1	2	2	1	1	2	1	2	2	2	1	2	1	2	2	1	4	3
725	79	2	2	1	1	2	2	2	1	1	1	1	1	1	1	1	1	1	1	1	1	1	1	1	1	1	2	63	161	24.3046	25	2	1	2	1	2	2	1	2	2	1	2	2	2	2	2	2	3	2
726	79	2	1	2	1	2	2	2	2	1	1	1	1	1	1	1	1	2	2	1	1	1	1	1	1	1	2	60	165	22.0386	13	2	1	2	2	1	2	1	2	2	1	2	2	2	2	2	2	4	5
727	71	1	2	1	2	2	2	2	2	1	1	1	1	1	1	1	1	1	1	1	1	1	1	1	1	1	2	61	159	24.1288	29	2	1	2	2	1	2	1	2	2	2	1	2	1	2	2	2	2	2
728	76	2	1	1	1	2	2	2	1	1	1	1	1	1	1	1	1	1	1	1	1	1	1	1	1	1	2	87	177	27.7698	29	1	2	2	2	1	2	1	2	2	2	1	2	1	2	2	2	1	0
729	81	2	2	1	2	2	2	2	2	1	1	1	1	1	1	1	1	1	2	1	1	2	1	1	2	1	1	60	155	24.974	22	1	2	1	1	1	1	1	2	2	1	1	2	2	2	2	2	5	4
730	80	2	1	1	1	2	2	2	1	1	1	1	1	1	1	1	1	1	1	1	1	1	1	1	1	1	1	55	160	21.4844	27	1	1	2	2	1	2	1	2	1	1	1	2	2	2	2	2	2	5
731	77	2	2	1	1	2	2	2	1	1	1	1	1	1	1	1	1	2	2	1	1	1	1	1	1	1	1	65	156	26.7094	24	1	1	2	2	1	2	1	2	1	2	1	2	2	2	2	2	2	3
732	78	2	2	1	2	2	2	2	1	1	1	1	1	1	1	1	1	1	1	1	1	1	1	1	1	1	2	60	151	26.3146	29	1	2	2	2	1	2	1	2	2	2	1	2	1	2	2	2	5	10
733	88	2	1	3	1	2	2	2	1	1	1	1	1	1	1	1	1	1	1	1	1	1	1	1	1	1	1	68	179	21.2228	24	1	2	2	2	1	2	1	2	2	2	1	2	2	2	2	2	2	4
734	82	2	2	2	1	2	2	2	1	1	1	1	1	1	1	1	1	1	1	1	1	1	1	1	1	1	2	68	160	26.5625	27	1	2	2	2	1	2	1	2	2	2	1	2	2	2	2	1	1	2
735	77	2	1	3	1	2	2	2	1	1	1	1	1	1	1	1	1	1	1	1	1	1	1	1	1	1	1	63	166	22.8625	26	2	1	2	2	1	2	1	2	2	2	1	2	1	2	2	2	1	4
736	72	1	2	3	1	2	2	2	2	1	1	1	1	1	1	1	1	1	1	1	1	1	1	1	1	1	1	54	153	23.0681	29	2	1	2	2	1	2	1	2	2	2	1	2	1	2	2	2	3	8
737	72	1	1	1	1	2	2	2	1	1	1	1	1	1	1	1	1	1	1	1	1	1	1	1	1	1	2	82	170	28.3737	28	1	2	2	2	1	2	1	2	2	2	1	2	1	2	2	2	1	2
738	71	1	2	1	1	2	2	2	2	1	1	1	1	1	1	1	1	1	1	1	1	1	1	1	1	1	2	74	165	27.1809	27	1	2	2	2	1	2	1	2	2	1	1	2	1	2	2	2	0	0
739	71	1	2	1	1	2	2	2	1	1	1	1	1	1	1	1	1	1	1	1	1	1	1	1	1	1	2	56	146	26.2713	28	1	2	2	2	2	2	2	1	2	2	2	2	1	1	1	2	2	0
740	68	1	2	1	2	2	1	2	2	1	1	1	1	1	1	1	1	1	1	1	1	1	1	1	1	1	1	51	158	20.4294	29	2	2	2	2	2	2	2	2	2	2	1	2	1	2	2	2	3	4
741	80	2	2	2	2	2	2	2	2	1	1	1	1	1	1	1	1	2	2	2	1	1	1	1	1	2	1	59	152	25.5367	30	2	1	2	2	1	2	1	2	2	2	1	2	2	2	2	2	6	6
742	88	2	2	1	2	2	2	2	2	1	1	1	1	1	1	1	1	2	1	2	1	2	1	1	2	2	1	62	150	27.5556	27	1	1	2	1	2	2	2	2	1	2	2	2	2	2	2	2	4	3
743	86	2	2	1	2	1	2	2	1	1	1	1	1	1	1	1	1	1	1	2	1	1	1	1	1	2	2	40	150	17.7778	24	2	1	1	1	2	2	1	2	2	2	2	2	2	2	2	2	5	7
744	67	1	1	2	1	2	2	2	2	1	1	1	1	1	1	1	1	1	1	1	1	1	1	1	1	1	1	65	168	23.03	28	1	2	2	1	1	2	1	2	2	2	1	2	1	1	2	2	3	5
745	67	1	2	1	1	2	2	2	2	1	1	1	1	1	1	1	1	1	1	1	1	1	1	1	1	1	1	58	155	24.1415	29	1	2	2	1	1	2	1	2	2	2	1	2	1	2	2	2	0	0
746	82	2	2	1	2	2	2	2	2	1	2	2	1	1	1	1	1	2	2	2	1	2	2	2	2	3	1	42	146	19.7035	20	1	2	2	1	1	2	1	2	2	1	2	1	2	2	2	2	1	0
747	80	2	2	1	2	2	2	2	1	1	1	1	1	1	1	1	1	2	2	2	1	1	1	1	1	1	2	59	150	26.2222	24	1	2	2	2	1	2	1	2	2	2	1	2	1	1	1	2	1	2
748	69	1	2	4	2	2	2	2	2	1	1	1	1	1	1	1	1	1	1	1	1	1	1	1	1	1	1	52	156	21.3675	30	1	2	2	2	1	2	1	2	2	2	1	2	1	2	2	2	3	3
749	88	2	2	3	2	2	2	2	2	1	1	1	1	1	1	1	1	1	1	1	1	1	1	1	1	1	1	48	155	19.9792	27	1	1	2	2	1	2	1	2	2	2	1	2	1	2	2	2	2	3
750	72	1	2	1	2	2	2	2	2	1	1	1	1	1	1	1	1	1	1	1	1	1	1	1	1	1	1	63	167	22.5896	28	1	2	2	1	1	2	1	2	2	2	1	2	1	2	2	2	4	3
751	69	1	1	3	1	2	1	2	2	1	1	1	1	1	1	1	1	1	1	1	1	1	1	1	1	1	2	58	166	21.048	28	1	2	2	2	2	2	1	2	2	2	1	2	1	2	2	2	0	0
752	66	1	2	2	1	2	2	2	2	1	1	1	1	1	1	1	1	1	1	1	1	1	1	1	1	1	2	58	152	25.1039	28	1	2	2	2	1	2	1	2	2	2	1	2	1	2	2	2	4	4
753	68	1	2	1	2	2	2	2	2	1	1	1	1	1	1	1	1	1	1	1	1	1	1	1	1	1	2	56	157	22.719	23	1	2	1	1	1	2	1	1	2	2	2	1	1	1	1	2	1	0
754	70	1	1	1	1	2	2	2	1	1	1	1	1	1	1	1	1	1	1	1	1	1	1	1	1	1	1	62	154	26.1427	29	1	2	2	2	1	2	2	2	2	2	1	2	1	2	2	2	5	5
755	77	2	2	1	2	2	2	2	1	1	1	1	1	1	1	1	1	1	1	1	1	1	1	1	1	1	1	48	151	21.0517	29	1	2	2	2	1	2	1	2	1	1	1	2	1	2	2	2	5	6
756	68	1	1	2	1	2	1	2	1	1	1	2	1	1	1	1	2	2	1	2	1	2	2	1	1	2	1	72	168	25.5102	25	2	1	1	1	2	1	2	1	1	1	2	1	2	1	1	1	6	6
757	74	1	2	1	2	2	2	2	1	1	1	1	1	1	1	1	1	1	1	1	1	1	1	1	1	1	2	68	168	24.093	20	1	1	2	1	1	2	1	2	2	1	1	2	2	2	2	2	0	0
758	81	2	2	1	2	2	2	2	1	1	1	1	1	1	1	1	1	2	1	1	1	1	1	1	1	1	2	60	155	24.974	27	2	1	2	2	1	2	2	2	2	1	1	2	2	2	2	2	3	3
759	71	1	2	1	1	2	2	2	1	1	1	1	1	1	1	1	1	1	1	1	1	1	1	1	1	1	1	53	147	24.5268	29	1	2	2	2	1	1	1	2	2	2	1	2	2	2	2	2	4	8
760	81	2	2	1	2	2	2	2	1	1	1	1	1	1	1	1	1	2	2	2	1	1	1	2	1	2	1	57	156	23.4221	26	1	1	2	1	1	2	1	2	2	1	2	1	1	1	1	2	5	6
761	66	1	2	3	1	2	2	2	2	1	1	1	1	1	1	1	1	1	1	1	1	1	1	1	1	1	2	52	152	22.5069	22	1	1	1	2	2	2	1	2	1	1	2	2	2	2	2	1	4	7
762	77	2	2	2	1	2	2	2	1	1	1	1	1	1	1	1	1	1	1	1	1	1	1	1	1	1	1	55	156	22.6003	26	1	2	2	2	1	2	1	2	2	2	1	2	1	2	2	2	2	2
763	67	1	2	1	2	2	2	2	1	1	1	1	1	1	1	1	1	1	1	1	1	1	1	1	1	1	1	61	154	25.721	22	1	2	1	2	1	2	1	2	2	2	1	2	1	2	2	2	3	2
764	81	2	2	1	2	2	2	2	2	1	1	1	1	1	1	1	1	1	2	1	1	1	1	1	1	2	1	45	151	19.736	23	2	1	2	1	2	2	2	1	2	2	2	1	2	1	2	2	6	6
765	73	1	1	3	1	2	1	2	1	1	1	1	1	1	1	1	1	1	1	1	1	1	1	1	1	1	2	48	165	17.6309	28	1	2	2	2	1	2	1	2	2	2	1	2	1	2	2	2	2	2
766	70	1	2	1	1	2	2	2	1	1	1	1	1	1	1	1	1	1	1	1	1	1	1	1	1	1	2	56	155	23.3091	26	1	2	2	2	1	2	1	2	2	2	1	2	1	2	2	2	0	0
767	78	2	1	3	1	2	2	2	1	1	1	1	1	1	1	1	1	1	1	1	1	1	1	1	1	1	2	78	169	27.31	29	1	2	2	2	1	2	1	2	2	2	1	2	1	2	2	2	2	0
768	75	2	1	1	1	2	2	2	1	1	1	1	1	1	1	1	1	1	1	1	1	1	1	1	1	1	1	50	165	18.3655	28	1	2	2	2	2	2	1	2	2	2	1	2	1	2	2	2	1	2
769	72	1	2	1	1	2	2	2	1	1	1	1	1	1	1	1	1	1	1	1	1	1	1	1	1	1	2	52	165	19.1001	25	1	2	2	2	1	2	1	2	2	2	1	2	1	2	2	2	3	2
770	80	2	1	1	1	2	2	2	1	1	1	1	1	1	1	1	1	1	1	1	1	1	1	1	1	1	1	45	150	20	23	1	2	2	2	1	2	1	2	2	2	1	2	1	2	2	2	1	3
771	74	1	2	1	1	2	2	2	1	1	1	1	1	1	1	1	1	1	1	1	1	1	1	1	1	1	1	55	152	23.8054	23	1	2	2	2	1	2	1	2	2	2	1	2	1	2	2	2	2	2
772	75	2	2	1	1	2	2	2	2	1	1	1	1	1	1	1	1	1	1	1	1	1	1	1	1	1	1	50	147	23.1385	24	1	2	2	2	2	2	1	2	2	2	2	2	2	2	2	2	4	5
773	74	1	2	3	2	2	2	2	1	1	1	1	1	1	1	1	1	1	1	1	1	1	1	1	1	1	1	63	162	24.0055	28	1	2	2	2	1	2	1	2	2	2	1	2	1	2	2	2	0	0
774	69	1	1	2	1	2	2	2	1	1	1	1	1	1	1	1	1	1	1	1	1	1	1	1	1	1	2	65	165	23.8751	27	1	2	2	2	1	2	1	2	2	2	1	2	1	2	2	2	1	1
775	77	2	2	1	2	1	2	2	1	1	1	1	1	1	1	1	1	1	1	1	1	1	1	1	1	1	2	48	154	20.2395	22	1	2	2	2	1	2	1	2	2	2	1	2	1	2	2	2	3	3
776	85	2	2	1	2	2	2	2	2	1	1	1	1	1	1	1	1	1	1	1	1	1	1	1	2	2	1	32	143	15.6487	16	1	2	2	1	1	2	1	2	2	1	2	2	2	2	2	2	5	4
777	80	2	2	1	2	2	2	2	2	1	1	1	1	1	1	1	1	1	1	1	1	1	1	1	1	1	2	40	140	20.4082	20	1	1	2	1	1	2	1	2	2	1	2	1	2	2	2	2	4	7
778	75	2	2	1	2	2	2	2	2	1	1	1	1	1	1	1	1	1	1	1	1	1	1	1	1	1	1	64	155	26.6389	19	2	1	2	2	1	2	1	2	2	1	2	1	2	2	2	2	5	8
779	84	2	1	1	1	2	2	2	1	1	1	1	1	1	1	1	1	1	1	1	1	1	1	1	1	1	1	50	153	21.3593	29	1	1	2	2	1	2	1	2	2	1	1	2	1	2	2	2	2	5
780	82	2	2	1	1	2	2	2	2	1	1	1	1	1	1	1	1	1	1	1	1	1	1	1	1	1	1	53	150	23.5556	26	1	1	2	1	2	2	1	2	2	2	1	2	2	2	2	2	3	6
781	75	2	1	1	1	2	2	2	1	1	1	1	1	1	1	1	1	1	1	1	1	1	1	1	1	1	1	71	159	28.0843	21	2	1	1	1	2	1	2	1	2	1	2	1	2	2	1	2	4	5
782	69	1	2	1	1	2	2	2	2	1	1	1	1	1	1	1	1	1	1	1	1	1	1	1	1	1	2	50	154	21.0828	25	1	1	2	2	1	2	1	2	1	1	1	2	2	2	2	2	2	9
783	67	1	1	1	1	2	2	2	1	1	1	1	1	1	1	1	1	1	1	1	1	1	1	1	1	1	1	65	166	23.5883	21	2	1	2	2	1	2	1	2	2	2	1	1	1	2	2	2	1	1
784	75	2	1	3	1	2	2	2	1	1	1	1	1	1	1	1	1	1	1	1	1	1	1	1	1	1	1	63	159	24.9199	24	1	2	1	1	1	2	1	2	2	1	1	1	2	2	2	2	5	7
785	75	2	2	1	1	2	2	2	1	1	1	1	1	1	1	1	1	1	1	1	1	1	1	1	1	1	2	58	148	26.4792	24	2	1	2	1	1	2	1	2	2	1	2	1	2	2	2	2	5	5
786	74	1	2	2	2	2	2	2	1	1	1	1	1	1	1	1	1	1	1	1	1	1	1	1	1	1	1	67	163	25.2174	29	1	2	2	2	1	2	1	2	2	2	1	2	1	2	2	2	3	4
787	75	2	1	1	2	2	2	2	2	1	1	1	1	1	1	1	1	1	1	1	1	1	1	1	1	1	1	60	150	26.6667	21	2	1	2	2	2	2	2	2	1	2	2	2	2	2	2	2	4	8
788	67	1	1	3	1	2	1	2	1	1	1	1	1	1	1	1	1	1	1	1	1	1	1	1	1	1	1	72	168	25.5102	23	1	2	2	2	1	2	1	2	2	2	1	2	1	2	2	2	4	7
789	68	1	2	2	2	2	2	2	1	1	1	1	1	1	1	1	1	1	1	1	1	1	1	1	1	1	1	54	156	22.1893	27	1	2	2	2	1	2	1	2	2	2	1	2	1	2	2	2	1	1
790	65	1	1	1	1	2	1	2	1	1	1	1	1	1	1	1	1	1	1	1	1	1	1	1	1	1	1	66	165	24.2424	24	1	2	2	2	1	2	1	2	2	2	1	2	1	2	2	2	2	3
791	65	1	1	3	1	2	2	2	1	1	1	1	1	1	1	1	1	1	1	1	1	1	1	1	1	1	1	80	178	25.2493	26	1	2	2	2	1	2	1	2	2	2	1	2	1	2	2	2	0	0
792	67	1	2	3	1	2	2	2	2	1	1	1	1	1	1	1	1	1	1	1	1	1	1	1	1	1	2	57	156	23.4221	21	1	2	2	2	2	2	2	2	2	2	1	2	1	2	2	2	1	2
793	84	2	1	1	1	2	2	2	1	1	1	1	1	1	1	1	1	1	1	1	1	1	1	1	1	1	1	51	163	19.1953	21	1	2	2	2	1	2	1	2	2	1	1	2	1	2	2	2	1	1
794	78	2	2	1	1	2	2	2	1	1	1	1	1	1	1	1	1	1	1	1	1	1	1	1	1	1	1	63	158	25.2363	19	1	2	2	2	1	2	1	2	2	2	1	2	1	2	2	2	3	3
795	72	1	2	1	2	2	2	2	1	1	1	1	1	1	1	1	1	1	1	1	1	1	1	1	1	1	1	70	163	26.3465	20	1	2	2	2	1	2	1	2	2	2	1	2	1	2	2	2	1	2
796	78	2	1	1	1	2	2	2	1	1	1	1	1	1	1	1	1	1	1	1	1	1	1	1	1	1	1	67	173	22.3863	23	1	1	2	2	1	2	1	2	2	2	1	2	2	2	2	2	3	4
797	74	1	2	2	1	2	2	2	1	1	1	1	1	1	1	1	1	1	1	1	1	1	1	1	1	1	1	62	162	23.6244	27	1	2	2	2	1	2	1	2	2	2	1	2	1	2	2	2	1	1
798	68	1	1	2	1	2	2	2	1	1	1	1	1	1	1	1	1	1	1	1	1	1	1	1	1	1	1	76	176	24.5351	28	2	1	2	1	1	2	1	2	2	1	1	2	2	2	1	2	1	1
799	89	2	2	1	2	2	2	2	2	1	1	1	1	1	1	1	1	1	1	1	1	1	1	1	1	1	2	58	151	25.4375	16	2	1	2	1	2	2	2	2	1	1	2	2	2	2	2	2	4	8
800	77	2	2	1	2	2	2	2	2	1	1	1	1	1	1	1	1	1	1	1	1	1	1	1	1	1	1	56	150	24.8889	22	2	1	1	1	2	1	2	1	2	2	2	2	2	1	2	2	3	7
801	68	1	1	3	1	2	1	2	2	1	1	1	1	1	1	1	1	1	1	1	1	1	1	1	1	1	2	64	175	20.898	25	2	1	2	1	2	1	2	1	2	2	2	2	2	2	2	2	3	8
802	65	1	2	3	1	2	2	2	2	1	1	1	1	1	1	1	1	1	1	1	1	1	1	1	1	1	1	53	154	22.3478	28	2	1	2	1	2	1	2	1	1	2	2	2	2	1	2	2	2	2
803	69	1	1	3	1	2	1	2	1	1	1	1	1	1	1	1	1	1	1	1	1	1	1	1	1	1	1	61	173	20.3816	23	1	2	2	2	1	2	1	2	2	2	1	2	1	2	2	2	2	2
804	65	1	2	3	1	2	2	2	1	1	1	1	1	1	1	1	1	1	1	1	1	1	1	1	1	1	1	60	157	24.3418	26	1	2	2	2	1	2	1	2	2	2	1	2	1	2	2	2	1	5
805	66	1	2	1	2	2	2	2	1	1	1	1	1	1	1	1	1	1	1	1	1	1	1	1	1	1	2	51	146	23.9257	23	1	2	2	2	1	2	1	2	2	2	1	2	1	2	2	2	3	5
806	65	1	1	3	1	2	2	2	2	1	1	1	1	1	1	1	1	1	1	1	1	1	1	1	1	1	2	65	167	23.3067	25	1	2	2	2	1	2	1	2	2	2	1	2	1	2	2	2	2	4
807	83	2	2	1	2	2	2	2	2	1	1	1	1	1	1	1	1	1	1	1	1	1	1	1	1	1	1	47	148	21.4573	19	1	2	2	2	1	2	1	2	2	2	1	1	1	2	2	2	4	3
808	72	1	2	1	2	2	2	2	2	1	1	1	1	1	1	1	1	1	1	1	1	1	1	1	1	1	2	63	150	28	24	1	1	2	2	1	2	1	2	2	2	1	2	2	2	2	2	2	3
809	86	2	1	1	1	2	1	2	2	1	1	1	1	1	1	1	1	1	2	1	1	1	1	1	1	1	2	63	160	24.6094	21	2	1	2	2	2	1	2	1	2	2	2	2	1	2	2	2	3	4
810	82	2	2	1	1	2	2	2	2	1	1	1	1	1	1	1	1	1	1	1	1	1	1	1	2	1	2	56	150	24.8889	18	2	1	2	1	1	2	2	2	2	1	2	2	1	2	2	2	6	7
811	89	2	1	1	1	2	1	1	2	1	1	1	1	1	1	1	1	1	2	1	1	2	2	1	3	2	1	63	176	20.3383	16	2	1	2	1	1	2	2	2	2	1	2	2	1	1	2	2	3	3
812	79	2	2	1	1	2	2	2	2	1	1	1	1	1	1	1	1	1	1	1	1	1	1	1	1	1	1	57	153	24.3496	19	1	1	2	2	1	2	2	2	2	2	1	2	2	2	2	2	4	5
813	74	1	1	1	1	2	2	2	2	1	1	1	1	1	1	1	1	1	1	1	1	1	1	1	1	1	2	67	172	22.6474	29	2	2	2	2	2	2	2	2	2	2	1	2	1	2	2	2	2	2
814	70	1	2	1	1	2	2	2	2	1	1	1	1	1	1	1	1	1	1	1	1	1	1	1	1	1	2	75	160	29.2969	26	2	1	2	2	2	2	2	2	2	2	1	2	2	2	2	2	2	3
815	79	2	1	1	2	1	1	1	2	1	1	1	1	1	1	1	1	1	1	1	1	1	1	1	1	1	1	55	168	19.487	25	1	1	2	1	2	2	2	2	2	2	2	2	2	1	2	2	5	10
816	76	2	2	1	1	2	2	2	1	1	1	1	1	1	1	1	1	1	1	1	1	1	1	1	1	1	1	53	145	25.2081	25	1	2	2	2	1	2	1	2	2	2	1	2	1	2	1	2	3	3
817	74	1	1	1	1	2	2	1	2	1	1	1	1	1	1	1	1	1	1	1	1	1	1	1	1	1	1	73	166	26.4915	25	2	1	2	2	1	1	1	2	2	2	2	2	1	2	2	2	3	12
818	81	2	2	1	1	2	2	2	1	1	1	1	1	1	1	1	1	1	1	1	1	1	1	1	1	1	2	55	148	25.1096	20	1	2	2	2	1	2	1	2	2	1	1	2	2	2	2	2	1	1
819	83	2	1	1	1	2	1	2	1	1	1	1	1	1	1	1	1	1	1	1	1	1	1	1	1	1	2	54	150	24	26	1	2	2	2	1	2	1	2	2	2	1	2	2	2	2	2	3	3
820	84	2	2	1	2	2	2	2	1	1	1	1	1	1	1	1	1	1	1	1	1	1	1	1	1	1	2	53	149	23.8728	22	1	2	2	2	1	2	1	2	2	2	1	2	1	2	2	2	4	6
821	69	1	2	2	1	2	2	2	1	1	1	1	1	1	1	1	1	1	1	1	1	1	1	1	1	1	1	52	152	22.5069	27	1	2	2	2	1	2	1	2	2	2	1	2	1	2	2	2	1	2
822	79	2	2	1	2	2	2	2	1	1	1	1	1	1	1	1	1	1	2	1	1	1	1	1	1	1	1	52	147	24.064	24	1	2	2	2	1	2	1	2	2	2	1	2	1	2	2	2	2	4
823	88	2	2	1	2	2	2	2	1	1	1	1	1	1	1	2	1	1	2	1	1	1	1	1	2	2	2	45	139	23.2907	18	2	1	2	1	2	1	2	2	2	2	2	2	1	2	2	2	3	5
824	84	2	2	1	2	2	2	2	2	1	2	2	2	2	2	2	2	2	2	2	1	2	2	2	1	2	2	45	140	22.9592	16	1	1	2	2	2	2	1	2	1	1	2	2	1	2	2	2	4	4
825	76	2	2	1	2	2	2	2	1	1	1	1	1	1	1	2	1	1	1	1	1	1	1	1	1	1	1	57	157	23.1247	26	1	1	2	2	1	2	1	2	2	2	1	2	2	2	2	2	3	3
826	73	1	2	1	2	2	2	2	1	1	1	1	1	1	1	1	1	1	1	1	1	1	1	1	1	1	2	57	156	23.4221	23	1	2	2	2	1	2	1	2	2	2	1	2	1	2	2	2	2	3
827	73	1	2	1	1	2	2	2	1	1	1	1	1	1	1	1	1	1	1	1	1	1	1	1	1	1	1	54	154	22.7694	22	1	2	2	2	1	2	1	2	2	2	1	2	2	2	2	2	4	7
828	74	1	1	1	1	2	2	2	1	1	1	1	1	1	1	1	1	1	1	1	1	2	1	2	2	1	2	70	168	24.8016	16	1	2	1	2	1	2	1	2	2	1	1	1	1	2	2	2	1	4
829	77	2	1	1	1	2	2	2	2	1	1	1	1	1	1	1	1	1	1	1	1	1	1	1	1	1	2	49	150	21.7778	28	1	1	2	2	1	2	1	2	2	2	1	2	1	2	2	2	3	3
830	68	1	2	4	1	2	2	2	1	1	1	1	1	1	1	1	1	1	1	1	1	1	1	1	1	1	2	38	148	17.3484	27	2	1	2	1	2	2	2	1	1	2	2	2	2	2	2	2	0	0
831	82	2	2	1	2	1	2	2	2	1	1	1	1	1	1	1	1	1	1	1	1	1	1	1	1	1	1	48	151	21.0517	25	2	1	2	1	2	2	2	1	2	2	1	2	1	2	2	2	3	4
832	74	1	2	1	2	2	2	2	1	1	1	1	1	1	1	1	1	1	1	1	1	1	1	1	1	1	1	60	156	24.6548	23	1	1	2	2	1	2	2	2	2	2	2	2	1	2	2	2	4	3
833	80	2	2	1	2	2	2	2	2	1	1	1	1	1	1	1	1	1	1	1	1	1	1	1	1	1	2	45	150	20	21	2	1	2	1	2	2	2	1	1	2	2	2	1	2	2	2	7	10
834	78	2	1	1	1	2	1	1	2	1	1	1	1	1	1	1	1	1	1	1	1	1	1	1	1	1	2	64	165	23.5078	28	1	2	2	2	1	2	1	2	2	2	1	2	2	2	2	2	5	4
835	74	1	2	1	1	2	2	2	2	1	1	1	1	1	1	1	1	1	1	1	1	1	1	1	1	1	2	52	145	24.7325	24	1	1	2	2	1	2	1	2	2	2	1	2	2	2	2	2	3	6
836	67	1	2	1	2	1	2	2	1	1	1	1	1	1	1	1	1	1	1	1	1	1	1	1	1	1	2	48	152	20.7756	19	1	2	2	1	2	2	1	2	1	2	2	2	1	1	2	2	5	5
837	84	2	1	1	1	2	1	2	2	1	1	1	1	1	1	1	1	1	1	1	1	2	1	1	2	1	1	65	165	23.8751	18	2	1	2	2	1	2	1	2	2	2	2	2	1	2	2	2	2	8
838	72	1	2	1	2	2	2	2	2	1	1	1	1	1	1	1	1	1	1	1	1	1	1	1	1	1	2	63	162	24.0055	19	2	2	2	2	2	1	2	1	2	2	2	2	1	2	1	2	2	6
839	78	2	2	1	1	2	2	2	1	1	1	1	1	1	1	1	1	1	1	1	1	1	1	1	1	1	1	47	150	20.8889	28	1	1	1	1	2	1	2	1	2	2	2	1	2	1	1	2	4	6
840	66	1	1	3	1	2	2	2	1	1	1	1	1	1	1	1	1	1	1	1	1	1	1	1	1	1	1	75	169	26.2596	27	1	2	2	2	1	2	1	2	2	2	1	2	1	2	2	2	0	0
841	73	1	2	1	2	2	2	2	2	1	1	1	1	1	1	1	1	2	1	2	1	1	1	1	1	1	2	71	150	31.5556	22	2	2	2	2	1	2	2	2	1	1	2	2	1	2	2	2	3	6
842	69	1	1	3	1	2	2	2	1	1	1	1	1	1	1	1	1	1	1	1	1	1	1	1	1	1	1	73	168	25.8645	23	1	2	2	2	1	2	1	2	2	2	1	2	2	1	2	2	3	3
843	67	1	2	1	1	2	2	2	1	1	1	1	1	1	1	1	1	1	1	1	1	1	1	1	1	1	2	49	148	22.3703	24	1	2	2	2	1	2	1	2	2	1	2	2	1	2	2	2	1	0
844	76	2	1	4	1	2	2	2	1	1	1	1	1	1	1	1	1	2	2	2	1	1	1	1	1	1	1	82	176	26.4721	26	1	2	2	2	1	2	1	2	2	2	1	2	1	2	2	2	4	6
845	75	2	2	2	1	2	2	2	2	1	1	1	1	1	1	1	1	1	1	1	1	1	1	1	1	1	2	45	158	18.026	23	1	2	2	2	1	2	1	2	2	2	1	2	1	2	2	2	1	0
846	81	2	1	2	1	2	2	2	1	1	1	1	1	1	1	1	1	1	1	1	1	1	1	1	1	1	1	59	163	22.2063	27	2	1	2	2	2	2	2	2	2	2	2	2	2	2	2	2	2	4
847	76	2	2	1	1	2	2	2	2	1	1	1	1	1	1	1	1	2	1	2	1	1	1	1	1	1	1	50	150	22.2222	22	1	1	2	2	2	2	2	2	2	1	2	2	2	2	2	2	3	1
848	74	1	2	1	1	2	2	2	1	1	1	1	1	1	1	1	1	2	1	2	1	1	1	1	1	1	1	45	143	22.006	26	1	2	2	2	1	2	1	2	2	1	1	2	1	2	2	2	4	2
849	74	1	1	3	1	2	2	2	1	1	1	1	1	1	1	1	1	1	1	1	1	1	1	1	1	1	2	60	158	24.0346	27	1	2	2	2	1	2	1	2	2	2	1	2	1	2	2	2	4	4
850	66	1	2	1	2	2	2	2	1	1	1	1	1	1	1	1	1	1	1	1	1	1	1	1	1	1	1	63	150	28	27	2	2	2	2	1	2	1	2	2	1	1	2	1	2	2	2	2	5
851	66	1	1	3	1	2	2	2	1	1	1	1	1	1	1	1	1	1	1	1	1	1	1	1	1	1	1	60	167	21.5139	26	1	2	2	2	1	2	1	2	2	2	1	2	1	2	2	2	0	0
852	65	1	2	3	1	2	2	2	1	1	1	1	1	1	1	1	1	1	1	1	1	1	1	1	1	1	2	62	155	25.8065	22	1	1	2	2	1	2	1	2	2	1	2	2	1	2	2	2	2	2
853	77	2	1	4	1	2	2	2	1	1	1	1	1	1	1	1	1	1	1	1	1	1	1	1	1	1	1	70	170	24.2215	27	1	2	2	2	1	2	1	2	2	1	1	2	1	2	2	2	1	1
854	67	1	2	3	1	2	2	2	1	1	1	1	1	1	1	1	1	1	1	1	1	1	1	1	1	1	1	54	155	22.4766	28	1	2	2	2	1	2	1	2	2	2	1	2	1	2	2	2	1	0
855	68	1	2	1	2	2	2	2	1	1	1	1	1	1	1	1	1	2	1	1	1	1	1	1	1	1	2	60	161	23.1473	24	1	2	2	2	1	2	1	2	2	2	1	2	1	2	2	2	1	3
856	76	2	1	1	1	2	2	2	2	1	1	1	1	1	1	1	1	1	1	1	1	1	1	1	1	1	1	64	165	23.5078	23	2	2	2	1	2	1	2	2	1	2	1	2	2	1	1	2	4	5
857	70	1	2	1	1	2	2	2	2	1	1	1	1	1	1	1	1	2	1	2	1	1	1	1	2	2	1	62	161	23.9188	22	2	1	1	1	2	1	2	1	1	2	1	2	2	1	1	2	3	1
858	65	1	1	1	2	2	2	2	2	1	1	1	1	1	1	1	1	1	1	1	1	1	1	1	1	1	2	70	170	24.2215	22	1	2	2	1	1	2	1	2	2	2	1	2	1	1	1	2	0	0
859	81	2	1	1	1	2	2	2	1	1	1	1	1	1	1	1	1	1	1	1	1	1	1	1	1	1	2	64	170	22.1453	28	1	2	2	2	2	2	2	2	2	2	1	2	1	2	2	2	1	1
860	80	2	2	1	1	2	2	2	2	1	2	2	1	1	1	1	1	2	2	2	1	2	2	1	2	3	1	45	152	19.4771	25	1	1	1	1	2	1	2	2	2	1	2	1	1	1	2	2	5	8
861	67	1	2	3	1	2	2	2	1	1	1	1	1	1	1	1	1	1	1	1	1	1	1	1	1	1	1	53	159	20.9644	30	1	1	2	2	1	2	1	2	2	1	1	2	1	2	2	2	3	2
862	71	1	1	2	1	2	1	2	2	1	1	1	1	1	1	1	1	2	1	2	1	1	1	1	1	1	1	84	168	29.7619	30	1	1	2	1	2	1	2	1	1	2	2	1	2	1	1	2	7	11
863	85	2	2	1	2	2	2	2	2	1	1	1	1	1	1	1	1	2	2	2	1	2	1	1	3	2	1	45	153	19.2234	15	2	1	1	1	2	2	2	2	1	1	2	1	2	2	2	2	8	13
864	73	1	2	1	1	2	2	2	1	1	1	1	1	1	1	1	1	1	1	1	1	1	1	1	1	1	1	52	154	21.9261	28	2	1	2	1	1	2	2	2	1	2	2	2	1	2	2	2	3	3
865	72	1	1	1	1	2	2	2	1	1	1	1	1	1	1	1	1	1	1	1	1	1	1	1	1	1	1	64	172	21.6333	25	2	1	2	1	1	2	2	2	1	2	2	2	1	2	2	2	0	0
866	74	1	1	2	1	2	2	1	2	1	1	1	1	1	1	1	1	2	1	1	1	1	1	1	1	1	1	62	157	25.1532	29	2	2	1	1	2	2	2	1	1	1	1	2	2	1	2	2	1	0
867	71	1	2	1	1	2	2	2	1	1	1	1	1	1	1	1	1	2	2	2	1	1	2	1	2	2	1	46	150	20.4444	19	2	1	1	1	2	2	2	2	1	2	1	1	2	1	1	2	4	2
868	78	2	2	1	1	2	2	2	2	1	1	1	1	1	1	1	1	2	1	2	1	2	1	1	3	3	2	60	165	22.0386	26	2	1	1	1	2	1	2	1	1	1	2	1	1	1	1	2	4	5
869	81	2	1	1	1	2	2	2	1	1	1	1	1	1	1	1	1	2	2	2	1	1	1	1	2	3	1	75	173	25.0593	25	1	1	1	1	2	2	2	2	1	1	1	1	1	1	1	2	7	11
870	86	2	2	1	2	2	2	2	1	1	1	1	1	1	1	1	1	2	1	2	1	1	1	1	2	3	1	57	156	23.4221	19	1	2	2	1	2	2	2	2	2	1	1	1	1	2	2	2	6	6
871	84	2	2	1	2	2	2	2	1	1	1	1	1	1	1	1	1	1	2	2	1	1	1	1	1	1	2	49	148	22.3703	24	2	1	1	1	1	1	2	1	2	2	2	1	1	2	2	2	5	6
872	84	2	2	1	1	2	2	2	2	2	2	2	1	2	2	1	2	2	2	2	1	2	2	1	1	2	2	46	150	20.4444	28	1	1	2	1	2	1	2	1	1	1	2	2	1	2	2	1	3	2
873	81	2	1	2	1	2	2	2	2	1	1	1	1	1	1	1	1	1	2	2	1	1	1	1	1	1	2	60	160	23.4375	24	1	1	2	1	2	2	2	2	2	1	2	2	2	2	2	2	4	6
874	91	2	1	4	1	2	2	2	2	1	1	1	1	1	1	1	1	1	2	2	1	1	1	1	2	1	1	62	170	21.4533	23	2	1	2	1	2	1	2	2	1	2	2	2	2	2	2	2	4	12
875	78	2	2	3	1	2	2	2	2	1	1	1	1	1	1	1	1	2	1	2	1	1	1	1	1	1	1	64	157	25.9645	30	2	2	2	2	1	2	1	2	2	2	1	2	2	2	2	2	4	4
876	73	1	1	3	1	2	2	2	1	1	1	1	1	1	1	1	1	1	1	1	1	1	1	1	1	1	1	70	165	25.7117	29	1	2	2	2	1	2	1	2	2	2	1	2	1	2	2	2	3	3
877	70	1	2	3	1	2	2	2	1	1	1	1	1	1	1	1	1	1	1	1	1	1	1	1	1	1	1	42	150	18.6667	30	1	2	2	2	1	2	1	2	2	2	1	2	1	2	2	2	3	0
878	80	2	2	2	1	2	2	2	1	1	1	1	1	1	1	1	1	1	1	1	1	1	1	1	1	1	1	55	163	20.7008	27	1	1	2	1	1	2	1	2	2	2	1	2	2	1	2	2	5	8
879	70	1	1	3	1	2	2	2	1	1	1	1	1	1	1	1	1	1	1	1	1	1	1	1	1	1	2	76	173	25.3934	29	1	2	2	2	1	2	1	2	2	2	1	2	1	2	2	2	2	3
880	68	1	2	2	2	2	2	2	1	1	1	1	1	1	1	1	1	2	1	2	1	1	1	1	1	1	1	59	160	23.0469	30	2	1	2	1	1	1	2	1	2	2	2	2	1	2	2	1	3	0
881	69	1	1	4	1	2	2	2	1	1	1	1	1	1	1	1	1	1	1	1	1	1	1	1	1	1	1	72	164	26.7698	30	1	2	2	2	1	2	1	2	2	2	1	2	1	2	2	2	2	2
882	65	1	2	4	1	2	2	2	1	1	1	1	1	1	1	1	1	1	1	1	1	1	1	1	1	1	1	48	152	20.7756	30	1	2	2	2	1	2	1	2	2	2	1	2	1	2	2	2	2	2
883	85	2	2	1	2	2	1	2	1	1	1	1	1	1	1	1	1	2	2	2	1	1	1	1	2	3	2	53	145	25.2081	24	2	1	2	1	1	1	2	2	1	1	1	2	2	2	2	2	2	0
884	80	2	2	1	2	2	1	2	1	1	1	1	1	1	1	1	1	2	1	2	1	1	1	1	1	1	1	51	153	21.7865	23	2	1	1	1	2	1	2	2	2	2	2	1	2	1	2	2	3	2
885	66	1	1	1	2	2	2	2	1	1	1	1	1	1	1	1	1	1	1	1	1	1	1	1	1	1	2	62	162	23.6244	20	2	1	1	1	2	2	2	1	2	2	2	1	2	1	1	2	1	2
886	70	1	1	3	1	2	2	2	1	1	1	1	1	1	1	1	1	1	1	1	1	1	1	1	1	1	1	65	162	24.7676	27	1	2	2	2	1	2	1	2	2	2	1	2	1	2	2	2	1	1
887	69	1	2	3	1	2	2	2	1	1	1	1	1	1	1	1	1	1	1	1	1	1	1	1	1	1	2	54	152	23.3726	28	1	2	2	2	1	2	1	2	2	2	1	2	1	2	2	2	2	2
888	84	2	1	3	1	2	2	2	1	1	1	1	1	1	1	1	1	1	1	1	1	1	1	1	1	1	1	61	170	21.1073	27	2	1	2	1	1	2	1	2	2	2	2	1	1	1	2	2	3	5
889	80	2	2	3	1	2	2	2	1	1	1	1	1	1	1	1	1	1	1	1	1	1	1	1	1	1	1	56	155	23.3091	30	2	1	2	1	1	2	1	2	2	2	2	1	1	1	2	2	3	2
890	68	1	2	2	2	2	2	2	1	1	1	1	1	1	1	1	1	1	1	1	1	1	1	1	1	1	1	66	151	28.9461	28	2	1	2	2	1	2	1	2	2	1	1	1	2	2	2	2	3	1
891	74	1	2	1	2	2	2	2	2	1	1	1	1	1	1	1	1	1	1	1	1	1	1	1	1	1	2	62	160	24.2188	26	1	2	2	2	1	2	1	2	2	2	1	2	1	2	2	2	1	0
892	75	2	2	1	2	2	2	2	2	1	1	1	1	1	1	1	1	1	1	1	1	2	1	1	2	1	2	50	144	24.1127	23	1	2	2	2	2	2	1	2	2	2	1	2	1	2	2	1	4	6
893	84	2	2	1	2	2	2	2	2	1	1	1	1	1	1	1	1	2	2	2	1	2	1	1	2	1	2	43	147	19.8991	23	1	2	2	1	2	2	2	2	2	1	2	1	2	2	2	2	4	5
894	85	2	2	1	2	2	1	2	2	1	1	1	1	1	1	1	1	2	2	1	1	2	1	1	2	2	2	42	150	18.6667	20	2	2	2	1	1	2	1	2	2	2	2	2	2	2	2	2	3	2
895	81	2	2	1	2	2	2	2	2	1	1	1	1	1	1	1	1	2	1	2	1	1	1	1	1	1	1	40	141	20.1197	26	1	2	2	1	2	2	1	2	2	2	2	2	1	2	2	2	1	0
896	68	1	1	2	1	2	2	2	1	1	1	1	1	1	1	1	1	1	1	1	1	1	1	1	1	1	2	76	170	26.2976	27	1	2	2	2	1	2	1	2	2	2	1	2	1	2	2	2	2	3
897	66	1	2	2	1	2	2	2	1	1	1	1	1	1	1	1	1	1	1	1	1	1	1	1	1	1	1	58	158	23.2335	26	1	1	2	2	1	2	1	2	2	2	1	2	2	2	2	2	3	3
898	74	1	2	1	1	2	2	2	1	1	1	1	1	1	1	1	1	1	1	2	1	1	1	1	1	1	1	56	155	23.3091	27	1	1	2	1	1	1	1	2	2	2	1	2	1	2	1	1	4	10
899	73	1	1	1	1	2	2	2	1	1	1	1	1	1	1	1	1	1	1	1	1	1	1	1	1	1	1	80	178	25.2493	28	1	1	2	1	1	1	1	2	2	2	1	2	1	2	2	1	5	6
900	75	2	1	3	1	2	2	2	1	1	1	1	1	1	1	1	1	2	1	2	1	1	1	1	1	1	1	58	168	20.5499	29	2	1	1	1	2	2	2	1	1	1	1	1	2	1	1	2	5	8
901	74	1	1	1	1	2	2	2	1	1	1	1	1	1	1	1	1	1	1	2	1	1	1	1	1	1	1	68	170	23.5294	20	1	1	1	1	1	1	1	2	2	2	1	2	1	2	2	2	0	0
902	74	1	2	1	1	2	2	2	1	1	1	1	1	1	1	1	1	1	1	1	1	1	1	1	1	1	1	53	155	22.0604	26	1	1	1	1	1	1	1	2	2	2	1	2	1	2	2	2	1	1
903	87	2	1	4	2	2	2	2	2	2	2	2	1	1	1	2	2	2	2	2	1	1	2	1	1	2	2	60	167	21.5139	20	2	1	1	1	2	1	2	1	1	1	2	2	2	1	1	2	6	11
904	76	2	2	3	1	2	2	2	2	1	1	1	1	1	1	1	1	1	1	1	1	1	1	1	1	1	2	61	158	24.4352	29	1	2	2	2	1	2	1	2	2	2	1	2	1	2	2	2	4	7
905	72	1	1	2	1	2	2	2	2	1	1	1	1	1	1	1	1	1	1	1	1	1	1	1	1	1	2	70	160	27.3438	29	1	2	2	2	1	2	1	2	2	2	1	2	1	2	2	2	3	2
906	85	2	1	1	1	2	2	2	1	1	1	1	1	1	1	1	1	2	2	1	1	1	1	2	2	1	1	58	164	21.5645	27	2	2	2	2	1	2	1	2	2	2	1	2	1	2	2	2	4	2
907	72	1	1	1	1	1	2	2	1	1	1	1	1	1	1	1	1	1	1	1	1	1	1	1	1	1	2	68	163	25.5937	29	2	2	2	2	1	2	1	2	2	1	2	2	1	2	2	2	0	0
908	72	1	2	1	1	1	2	2	2	1	1	1	1	1	1	1	1	2	2	1	1	1	2	1	2	2	2	57	160	22.2656	19	2	2	1	1	2	2	2	2	1	1	2	1	2	2	2	2	3	4
909	69	1	2	1	2	2	2	2	1	1	1	1	1	1	1	1	1	1	1	1	1	1	1	1	1	1	2	55	150	24.4444	27	2	2	2	2	1	2	1	2	2	2	1	2	1	2	2	2	1	1
910	70	1	1	3	1	2	2	2	1	1	1	1	1	1	1	1	1	1	1	1	1	1	1	1	1	1	2	65	166	23.5883	30	1	2	2	2	1	2	1	2	2	1	1	2	1	2	2	2	2	2
911	68	1	2	3	1	2	2	2	1	1	1	1	1	1	1	1	1	1	1	1	1	1	1	1	1	1	2	50	156	20.5457	26	1	2	2	2	1	2	1	2	2	2	2	2	1	2	2	2	1	1
912	69	1	1	4	1	2	1	2	1	1	1	1	1	1	1	1	1	1	1	1	1	1	1	1	1	1	2	70	172	23.6614	28	1	2	2	2	1	2	1	2	2	2	1	2	1	2	2	2	2	4
913	69	1	2	4	1	2	2	2	1	1	1	1	1	1	1	1	1	1	1	1	1	1	1	1	1	1	2	60	159	23.7332	28	1	2	2	2	1	2	1	2	2	2	1	2	2	2	2	2	1	1
914	65	1	1	2	1	2	1	2	1	1	1	1	1	1	1	1	1	1	1	1	1	1	1	1	1	1	2	68	170	23.5294	28	1	2	2	2	1	2	1	2	2	2	1	2	1	2	2	2	1	1
915	82	2	1	2	2	2	2	2	1	1	1	1	1	1	1	1	1	2	2	2	1	1	2	1	1	2	1	75	173	25.0593	18	2	2	2	2	1	2	2	2	2	1	2	2	2	2	2	2	5	5
916	72	1	2	1	2	2	2	2	1	1	1	1	1	1	1	1	1	2	2	1	1	1	1	1	1	1	2	60	152	25.9695	16	1	1	2	1	2	2	1	2	2	1	2	2	2	2	2	2	4	4
917	75	2	2	1	2	1	2	2	1	1	1	1	1	1	1	1	1	2	2	1	1	1	1	1	1	1	1	48	149	21.6206	25	2	1	2	1	2	2	2	1	2	1	2	1	1	2	2	2	3	4
918	76	2	2	1	1	2	2	2	1	1	1	1	1	1	1	1	1	2	1	2	1	1	1	1	1	1	2	48	155	19.9792	20	1	2	2	2	1	2	1	2	2	1	2	2	1	2	2	2	1	0
919	74	1	1	2	1	2	2	2	1	1	1	1	1	1	1	1	1	1	1	1	1	1	1	1	1	1	2	62	158	24.8358	24	1	2	2	2	1	2	1	2	2	1	1	2	1	2	2	2	3	3
920	67	1	1	4	1	2	1	2	1	1	1	1	1	1	1	1	1	1	1	1	1	1	1	1	1	1	2	72	170	24.9135	26	1	2	2	2	1	2	2	2	2	1	1	2	1	2	2	2	1	1
921	78	2	1	2	1	2	2	2	1	1	1	1	1	1	1	1	1	1	1	1	1	1	1	1	1	1	2	70	171	23.939	23	2	1	2	2	2	2	2	2	2	1	1	2	1	2	2	2	4	3
922	75	2	2	1	1	2	2	2	1	1	1	1	1	1	1	1	1	2	1	2	1	1	1	1	1	1	2	49	150	21.7778	24	2	1	2	2	1	2	1	2	2	1	1	2	1	2	2	2	3	7
923	85	2	2	1	2	2	2	2	2	1	1	1	1	1	1	1	1	2	1	2	1	2	1	1	2	2	2	53	156	21.7784	16	2	1	1	1	2	1	2	1	1	1	2	1	2	1	2	2	3	5
924	71	1	1	2	1	2	2	2	1	1	1	1	1	1	1	1	1	1	1	1	1	1	1	1	1	1	2	90	167	32.2708	26	2	1	1	1	2	2	2	2	2	2	2	1	1	2	2	2	1	0
925	71	1	1	4	1	2	2	2	1	1	1	1	1	1	1	1	1	1	1	1	1	1	1	1	1	1	1	65	168	23.03	30	1	2	2	2	1	2	1	2	2	2	1	2	1	2	2	2	2	3
926	75	2	2	1	1	1	2	2	2	1	1	1	1	1	1	1	1	1	1	1	1	1	1	1	1	1	2	52	160	20.3125	26	2	1	1	1	2	1	2	1	1	1	2	1	2	1	1	2	3	3
927	76	2	1	2	1	1	2	2	2	1	1	1	1	1	1	1	1	1	1	1	1	1	1	1	1	1	1	60	164	22.3081	28	2	1	1	1	2	1	2	1	1	1	2	2	2	1	1	2	2	2
928	83	2	2	1	1	2	2	2	2	1	1	1	1	1	1	1	1	1	1	1	1	1	1	1	2	1	2	49	145	23.3056	19	2	1	1	1	2	1	2	1	1	1	2	1	2	1	1	2	2	3
929	83	2	1	3	1	2	2	2	2	1	1	3	2	1	2	2	1	2	2	2	1	1	2	2	1	3	2	65	165	23.8751	19	2	1	1	1	2	1	2	1	1	1	2	1	2	1	1	2	5	6
930	89	2	2	1	2	2	2	2	2	1	1	1	1	1	1	1	1	1	1	1	1	1	1	1	1	1	1	51	150	22.6667	15	1	2	2	2	1	2	1	2	2	2	1	2	1	2	2	2	0	0
931	83	2	2	1	2	2	2	2	1	1	1	1	1	1	1	1	1	1	1	1	1	1	1	1	1	1	1	48	149	21.6206	17	1	1	2	2	1	2	2	2	2	1	1	2	2	2	2	2	2	2
932	89	2	2	1	2	2	2	2	2	1	1	1	1	1	1	1	1	1	1	1	1	1	1	1	1	1	1	47	148	21.4573	18	1	2	2	2	1	2	1	2	2	2	1	2	1	2	2	2	3	3
933	66	1	2	1	1	2	2	2	1	1	1	1	1	1	1	1	1	1	1	1	1	1	1	1	1	1	1	52	157	21.0962	23	1	2	2	2	1	2	1	2	2	2	1	2	1	2	2	2	3	3
934	68	1	1	3	1	2	2	2	1	1	1	1	1	1	1	1	1	1	1	1	1	1	1	1	1	1	1	88	169	30.8112	19	1	1	2	2	1	2	1	2	2	1	1	2	2	2	2	2	2	4
935	73	1	2	1	1	2	2	2	1	1	1	1	1	1	1	1	1	1	1	1	1	1	1	1	1	1	1	62	158	24.8358	22	1	2	2	2	1	2	1	2	2	2	1	2	1	2	2	2	2	2
936	76	2	1	1	1	2	2	2	1	1	1	1	1	1	1	1	1	1	1	1	1	1	1	1	1	1	1	74	167	26.5338	18	1	1	2	2	1	2	2	2	2	1	1	2	2	2	2	2	3	6
937	68	1	2	2	2	2	2	2	1	1	1	1	1	1	1	1	1	1	1	1	1	1	1	1	1	1	1	59	158	23.634	26	1	2	2	2	1	2	1	2	2	2	1	2	1	2	2	2	3	5
938	72	1	2	1	2	2	2	2	1	1	1	1	1	1	1	1	1	1	1	1	1	1	1	1	1	1	1	59	158	23.634	19	1	2	2	2	1	2	2	2	2	1	1	2	1	2	2	2	3	3
939	81	2	2	1	2	2	2	2	1	1	1	1	1	1	1	1	1	1	1	1	1	1	1	1	1	1	1	58	145	27.5862	18	1	1	2	2	1	2	1	2	2	2	1	2	2	2	2	2	1	1
940	72	1	2	1	1	2	2	2	1	1	1	1	1	1	1	1	1	1	1	1	1	1	1	1	1	1	2	58	154	24.4561	27	1	2	2	2	1	2	2	2	2	2	1	2	1	2	2	2	0	0
941	80	2	2	2	2	2	2	2	2	1	1	1	1	1	1	1	1	1	1	1	1	1	1	1	1	1	1	53	150	23.5556	27	2	1	1	1	2	2	1	2	1	2	1	2	1	2	2	2	6	5
942	67	1	1	3	1	2	2	2	2	1	1	1	1	1	1	1	1	1	1	1	1	1	1	1	1	1	1	76	168	26.9274	23	1	1	2	1	1	2	2	1	2	2	1	2	2	2	2	2	3	4
943	67	1	1	3	1	2	2	2	1	1	1	1	1	1	1	1	1	1	1	1	1	1	1	1	1	1	2	63	165	23.1405	24	1	2	2	2	1	2	1	2	2	2	1	2	2	2	2	1	0	0
944	82	2	1	4	1	2	2	2	1	1	1	1	1	1	1	1	1	1	1	1	1	1	1	1	1	1	1	70	170	24.2215	30	2	1	2	2	1	2	1	2	2	2	1	2	2	2	2	2	2	4
945	69	1	2	3	1	2	2	2	1	1	1	1	1	1	1	1	1	1	1	1	1	1	1	1	1	1	1	66	162	25.1486	26	2	1	2	2	1	2	2	2	2	2	1	2	2	2	2	2	1	2
946	85	2	2	1	2	2	2	2	2	1	1	1	1	1	1	1	1	1	1	1	1	1	1	1	1	1	2	57	150	25.3333	23	2	1	2	2	1	2	1	2	2	2	1	2	2	2	1	2	2	3
947	69	1	1	1	1	2	2	2	2	1	1	1	1	1	1	1	1	1	1	1	1	1	1	1	1	1	1	74	168	26.2188	22	1	2	2	2	2	2	2	2	2	2	2	2	1	1	2	2	2	5
948	66	1	2	1	1	2	2	2	1	1	1	1	1	1	1	1	1	1	1	1	1	1	1	1	1	1	2	50	158	20.0288	30	1	2	2	2	1	2	1	2	2	2	1	2	1	2	2	2	0	0
949	68	1	1	1	2	2	2	2	1	1	1	1	1	1	1	1	1	1	1	1	1	1	1	1	1	1	1	64	162	24.3865	27	2	1	2	1	2	2	1	2	2	1	2	2	1	2	1	2	3	8
950	68	1	2	3	1	2	2	2	1	1	1	1	1	1	1	1	1	1	1	1	1	1	1	1	1	1	1	60	158	24.0346	29	1	2	2	2	1	2	1	2	2	2	2	2	2	2	2	2	2	2
951	70	1	2	1	1	2	2	2	1	1	1	1	1	1	1	1	1	1	1	1	1	1	1	1	1	1	1	70	152	30.2978	29	1	2	2	2	1	2	1	2	2	2	1	2	1	2	2	2	3	5
952	72	1	2	4	2	2	2	2	1	1	1	1	1	1	1	1	1	1	1	1	1	1	1	1	1	1	1	44	145	20.9275	30	2	2	2	2	1	2	1	2	2	2	2	2	2	2	2	2	1	0
953	81	2	1	3	1	2	2	2	1	1	1	1	1	1	1	1	1	1	1	1	1	1	1	1	1	1	1	86	174	28.4053	26	2	2	2	2	2	2	1	2	2	2	2	2	2	2	2	2	8	19
954	68	1	2	1	1	2	2	2	1	1	1	1	1	1	1	1	1	1	1	1	1	1	1	1	1	1	2	52	151	22.806	27	2	2	2	2	2	2	1	2	2	2	1	2	2	2	2	2	4	7
955	75	2	2	1	2	2	2	2	2	1	1	1	1	1	1	1	1	1	1	1	1	1	1	1	1	1	1	68	158	27.2392	26	2	1	1	2	1	2	1	1	1	2	2	2	1	2	2	2	5	4
956	70	1	2	2	1	2	1	2	1	1	1	1	1	1	1	1	1	1	1	1	1	1	1	1	1	1	1	66	157	26.7759	29	1	2	2	2	1	2	1	2	2	2	1	2	2	2	2	2	2	4
957	71	1	1	3	1	2	1	2	1	1	1	1	1	1	1	1	1	1	1	1	1	1	1	1	1	1	1	71	169	24.8591	29	1	2	2	2	1	2	1	2	2	2	2	2	2	2	2	2	1	2
958	85	2	1	2	1	2	1	2	1	1	1	1	1	1	1	1	1	1	1	1	1	1	1	1	1	1	1	55	173	18.3768	19	2	1	2	1	2	2	2	2	2	2	2	2	1	2	2	2	3	10
959	84	2	2	1	1	2	1	2	1	1	1	1	1	1	1	1	1	1	2	1	2	2	2	2	1	2	2	64	162	24.3865	20	2	2	2	2	1	2	2	2	1	1	2	2	1	2	2	2	4	10
960	77	2	2	1	1	2	2	2	1	1	1	1	1	1	1	1	1	1	1	1	1	1	1	1	1	1	1	61	154	25.721	22	1	2	2	2	1	2	1	2	2	2	1	2	1	2	2	2	6	7
961	65	1	2	2	1	2	2	2	1	1	1	1	1	1	1	1	1	1	1	1	1	1	1	1	1	1	1	49	151	21.4903	29	1	2	2	2	1	2	1	2	2	2	1	2	1	2	2	2	0	0
962	71	1	1	4	1	2	2	2	1	1	1	1	1	1	1	1	1	1	1	1	1	1	1	1	1	1	1	68	168	24.093	30	1	2	2	2	1	2	1	2	2	2	1	2	1	2	2	2	1	1
963	71	1	2	3	1	2	2	2	1	1	1	1	1	1	1	1	1	1	1	1	1	1	1	1	1	1	1	56	156	23.0112	25	1	2	2	2	2	2	2	2	2	2	1	2	2	2	2	2	5	5
964	83	2	2	1	2	2	2	2	2	1	1	1	1	1	1	1	1	1	1	1	1	1	1	1	1	1	1	40	145	19.025	27	2	1	1	1	2	2	2	2	1	2	2	1	2	2	2	2	6	5
965	67	1	1	3	1	2	2	2	1	1	1	1	1	1	1	1	1	1	1	1	1	1	1	1	1	1	1	75	172	25.3515	29	1	2	2	2	1	2	1	2	2	2	1	2	1	2	2	2	1	1
966	73	1	2	4	2	2	2	2	1	1	1	1	1	1	1	1	1	1	1	1	1	1	1	1	1	1	1	67	152	28.9993	27	1	2	2	1	2	2	1	2	2	1	1	2	1	2	2	2	3	3
967	76	2	2	1	2	2	2	2	1	1	1	1	1	1	1	1	1	1	1	1	1	1	1	1	1	1	1	42	147	19.4363	22	1	1	2	1	1	2	1	2	2	2	1	1	2	2	2	2	8	8
968	73	1	1	2	1	2	2	2	1	1	1	1	1	1	1	1	1	1	1	1	1	1	1	1	1	1	1	49	168	17.3611	29	2	2	2	2	1	2	2	2	2	1	1	2	2	2	2	2	6	7
969	69	1	2	2	1	2	2	2	1	1	1	1	1	1	1	1	1	1	1	1	1	1	1	1	1	1	1	58	154	24.4561	27	1	2	2	2	2	2	1	2	2	1	1	2	2	2	2	2	5	10
970	78	2	2	1	2	2	2	2	1	1	1	1	1	1	1	1	1	1	1	1	1	1	1	1	1	1	1	63	148	28.7619	20	1	2	2	2	1	2	1	2	2	2	2	2	1	2	2	2	3	5
971	75	2	2	1	2	2	2	2	1	1	1	1	1	1	1	1	1	1	1	1	1	1	1	1	1	1	1	49	150	21.7778	24	1	2	2	2	1	2	1	2	2	2	1	2	1	2	2	2	2	3
972	72	1	1	3	1	2	2	2	2	1	1	1	1	1	1	1	1	1	1	1	1	1	1	1	1	1	1	62	163	23.3355	25	1	2	2	2	1	2	1	2	2	2	1	2	1	2	2	2	0	0
973	67	1	2	2	1	2	2	2	1	1	1	1	1	1	1	1	1	1	1	1	1	1	1	1	1	1	1	63	154	26.5643	25	1	2	2	2	2	2	2	2	2	1	1	2	1	2	2	2	3	5
974	65	1	1	3	1	2	1	2	1	1	1	1	1	1	1	1	1	1	1	1	1	1	1	1	1	1	1	85	170	29.4118	26	1	2	2	2	1	2	1	2	2	2	1	2	1	2	2	2	2	3
975	71	1	1	1	1	2	2	2	2	1	1	1	1	1	1	1	1	1	1	1	1	1	1	1	1	1	1	60	162	22.8624	28	1	2	2	2	1	2	1	2	2	2	1	2	1	2	2	2	2	2
976	69	1	2	1	1	2	2	2	2	1	1	1	1	1	1	1	1	1	1	1	1	1	1	1	1	1	1	56	157	22.719	23	1	2	2	2	1	2	1	2	2	2	1	2	1	2	2	2	2	3
977	78	2	1	1	2	2	2	2	2	1	1	1	1	1	1	1	1	1	1	1	1	1	1	1	1	1	1	80	175	26.1224	21	1	2	2	2	1	2	1	2	1	2	1	2	2	2	2	2	0	0
978	72	1	2	3	1	2	2	2	1	1	1	1	1	1	1	1	1	1	1	1	1	1	1	1	1	1	1	61	150	27.1111	26	1	2	2	2	1	2	1	2	2	2	1	2	1	2	2	2	2	2
979	69	1	1	4	1	2	2	2	1	1	1	1	1	1	1	1	1	1	1	1	1	1	1	1	1	1	1	64	170	22.1453	23	1	2	2	2	1	2	1	2	2	2	1	2	1	2	2	2	0	0
980	68	1	2	3	1	2	2	2	2	1	1	1	1	1	1	1	1	1	1	1	1	1	1	1	1	1	1	40	146	18.7652	24	1	2	2	2	1	2	1	2	2	2	1	2	1	2	2	2	0	0
981	84	2	2	1	2	2	2	2	1	1	1	1	1	1	1	1	1	1	1	1	1	1	1	1	1	1	1	50	140	25.5102	17	1	1	2	2	2	2	2	2	1	1	1	2	2	2	2	2	1	0
982	74	1	2	1	2	2	1	2	2	1	1	1	1	1	1	1	1	1	1	1	1	1	1	1	1	1	1	68	159	26.8977	28	2	2	2	2	2	1	2	2	2	2	1	2	2	1	2	2	4	8
983	72	1	2	3	1	2	2	2	1	1	1	1	1	1	1	1	1	1	1	1	1	1	1	1	1	1	1	53	150	23.5556	26	1	2	2	2	1	2	1	2	2	2	1	2	1	2	2	2	4	4
984	76	2	1	3	1	2	2	2	1	1	1	1	1	1	1	1	1	1	1	1	1	1	1	1	1	1	1	70	170	24.2215	27	1	2	2	2	1	2	1	2	2	2	1	2	2	2	2	2	1	1
985	70	1	2	4	2	2	2	2	1	1	1	1	1	1	1	1	1	1	1	1	1	1	1	1	1	1	1	53	155	22.0604	26	2	2	2	2	1	2	1	2	2	2	1	2	1	2	2	2	2	3
986	69	1	2	2	2	2	2	2	2	1	1	1	1	1	1	1	1	1	1	1	1	1	1	1	1	1	1	70	155	29.1363	24	2	1	2	1	1	2	1	2	1	2	1	2	2	1	2	2	6	5
987	88	2	1	3	1	2	2	2	2	1	1	1	1	1	1	1	1	1	1	1	1	1	1	1	1	1	2	57	165	20.9366	26	2	1	2	2	1	2	1	2	2	1	2	2	2	2	2	2	3	3
988	78	2	2	1	1	2	2	2	2	1	1	1	1	1	1	1	1	1	1	1	1	1	1	1	1	1	1	38	160	14.8438	25	2	1	2	2	1	2	1	2	2	2	1	2	2	2	2	2	2	5
989	79	2	2	1	2	2	2	2	1	1	1	1	1	1	1	1	1	1	1	1	1	1	1	1	1	1	1	57	157	23.1247	25	1	1	2	1	2	1	2	2	2	2	1	2	1	2	2	2	1	1
990	83	2	1	2	1	1	2	2	1	1	1	1	1	1	1	1	1	1	1	1	1	1	1	1	1	1	1	59	166	21.4109	29	2	2	2	2	2	2	2	2	2	2	2	2	2	2	2	2	2	7
991	81	2	2	2	1	1	2	2	2	1	1	1	1	1	1	1	1	1	1	1	1	1	1	1	1	1	1	55	156	22.6003	28	2	2	2	2	2	2	2	2	2	2	2	2	2	1	2	2	4	11
992	72	1	2	1	2	2	2	2	1	1	1	1	1	1	1	1	1	1	1	1	1	1	1	1	1	1	2	55	154	23.1911	28	1	2	2	2	1	2	1	2	2	2	1	2	1	2	2	2	1	2
993	80	2	2	1	2	2	2	2	2	1	1	1	1	1	1	1	1	1	1	1	1	2	1	1	2	2	2	46	146	21.58	18	2	2	1	2	2	2	2	2	2	1	2	1	2	1	2	2	2	6
994	68	1	2	1	2	2	2	2	1	1	1	1	1	1	1	1	1	1	1	1	1	1	1	1	1	1	1	54	150	24	27	1	2	2	2	1	2	1	2	2	2	1	2	1	2	2	2	0	0
995	79	2	1	2	1	2	2	1	1	1	1	1	1	1	1	1	1	1	1	1	1	1	1	1	1	1	1	56	158	22.4323	29	2	2	2	2	1	2	1	2	2	2	1	2	2	2	2	2	2	5
996	73	1	2	1	1	2	2	2	2	1	1	1	1	1	1	1	1	1	1	1	1	1	1	1	1	1	1	80	160	31.25	24	2	2	2	2	1	2	1	2	2	2	1	2	2	2	2	2	2	3
997	65	1	1	1	1	2	2	2	2	2	1	2	1	1	1	1	2	2	2	2	2	2	2	2	2	2	1	71	172	23.9995	25	2	2	1	1	2	2	2	1	2	2	2	1	1	1	1	2	2	2
998	70	1	2	3	2	2	2	2	1	1	1	1	1	1	1	1	1	1	1	1	1	1	1	1	1	1	2	62	156	25.4767	26	1	2	2	2	1	2	1	2	2	2	1	2	1	2	2	2	2	5
999	75	2	1	1	1	2	2	2	1	1	1	1	1	1	1	1	1	1	1	1	1	1	1	1	1	1	2	52	160	20.3125	18	2	2	2	2	2	2	2	2	2	1	2	2	2	1	2	2	3	8
1000	76	2	2	1	1	2	2	2	1	1	1	1	1	1	1	1	1	1	1	1	1	1	1	1	1	1	1	60	155	24.974	22	2	2	2	2	2	2	2	2	2	1	2	2	2	1	2	2	2	5
1001	68	1	1	3	1	2	2	2	1	1	1	1	1	1	1	1	1	1	1	1	1	1	1	1	1	1	1	79	173	26.3958	29	1	2	2	2	1	2	1	2	2	2	1	2	1	2	2	2	0	0
1002	70	1	2	2	1	2	2	2	2	1	1	1	1	1	1	1	1	1	1	1	1	1	1	1	1	1	1	60	160	23.4375	28	1	2	2	2	1	2	1	2	2	2	1	2	2	2	2	2	1	1
1003	68	1	2	1	2	2	2	2	1	1	1	1	1	1	1	1	1	1	1	1	1	1	1	1	1	1	2	51	150	22.6667	25	1	2	2	2	1	2	1	2	2	2	1	2	1	2	2	2	2	8
1004	88	2	1	1	1	2	2	2	2	2	2	2	1	1	1	1	1	2	3	3	1	2	2	3	1	3	2	62	161	23.9188	20	1	1	2	2	1	2	1	2	1	1	1	2	2	2	2	2	1	1
1005	79	2	2	1	1	2	2	2	2	1	1	1	1	1	1	1	2	2	1	1	1	1	1	2	2	2	1	54	156	22.1893	23	1	2	2	2	1	2	1	2	2	2	1	2	2	2	2	2	1	1
1006	75	2	2	1	2	2	2	2	1	1	1	1	1	1	1	1	1	1	1	1	1	1	1	1	1	1	1	57	153	24.3496	28	1	2	2	2	1	2	1	2	2	2	1	2	1	2	2	2	1	2
1007	74	1	1	1	1	2	2	2	1	1	1	1	1	1	1	1	1	1	1	1	1	1	1	1	1	1	2	71	170	24.5675	25	1	2	2	2	1	2	1	2	2	2	1	2	1	2	2	2	1	3
1008	75	2	2	1	1	2	2	2	1	1	1	1	1	1	1	1	1	1	1	1	1	1	1	1	1	1	1	78	162	29.7211	25	1	2	2	2	1	2	1	2	2	2	1	2	1	2	2	2	2	4
1009	73	1	1	2	1	2	2	2	1	1	1	1	1	1	1	1	1	1	1	1	1	1	1	1	1	1	1	63	168	22.3214	30	1	2	2	2	1	2	1	2	2	2	1	2	1	2	2	2	2	4
1010	78	2	2	1	2	2	2	2	1	1	1	1	1	1	1	1	1	1	1	1	1	1	1	1	1	1	2	59	155	24.5578	26	2	1	2	2	1	2	1	2	2	2	1	2	2	2	2	2	2	2
1011	65	1	2	1	2	2	2	2	1	1	1	1	1	1	1	1	1	1	1	1	1	1	1	1	1	1	2	58	158	23.2335	25	1	2	2	2	1	2	1	2	2	2	1	2	1	2	2	2	1	1
1012	67	1	2	1	2	2	1	2	2	1	1	1	1	1	1	1	1	1	1	1	1	2	1	1	2	1	2	52	160	20.3125	21	2	1	2	1	2	2	1	2	2	2	1	2	2	2	2	2	7	10
1013	71	1	2	1	2	2	2	2	1	1	1	1	1	1	1	1	1	1	1	1	1	2	1	1	2	1	2	63	149	28.3771	25	1	2	2	2	1	2	1	2	2	2	1	2	1	2	2	2	3	7
1014	75	2	1	1	1	2	2	2	1	1	1	1	1	1	1	1	1	1	1	1	1	1	1	1	1	1	2	60	160	23.4375	27	1	2	2	2	1	2	1	2	2	2	1	2	1	2	2	2	2	1
1015	69	1	2	1	1	2	2	2	1	1	1	1	1	1	1	1	1	1	1	1	1	1	1	1	1	1	2	48	145	22.83	25	1	1	2	2	1	2	1	2	2	2	1	2	1	2	2	2	2	1
1016	70	1	2	1	2	2	1	2	2	1	1	1	1	1	1	1	1	1	1	1	1	2	1	1	2	1	2	45	158	18.026	23	1	2	2	2	1	2	1	2	2	2	1	2	1	2	2	2	3	2
1017	70	1	2	1	2	2	2	2	1	1	1	1	1	1	1	1	1	1	1	1	1	1	1	1	1	1	2	62	158	24.8358	22	1	2	2	2	1	2	1	2	2	2	1	2	1	2	2	2	4	5
1018	74	1	2	1	2	2	2	2	1	1	1	1	1	1	1	1	1	1	1	1	1	1	1	1	1	1	2	63	160	24.6094	23	1	2	2	2	1	2	1	2	2	2	1	2	2	2	2	2	3	8
1019	70	1	1	1	1	2	1	2	1	1	1	2	1	1	1	1	2	3	3	3	1	1	1	1	1	2	2	68	164	25.2826	25	2	2	2	2	1	2	2	2	2	2	1	2	2	2	1	2	4	13
1020	65	1	2	1	1	2	2	2	2	1	1	1	1	1	1	1	1	1	1	1	1	1	1	1	1	1	2	58	148	26.4792	27	2	2	2	2	1	2	1	2	2	2	1	2	2	2	1	2	7	12
1021	86	2	2	1	2	2	2	2	1	1	1	1	1	1	1	1	1	2	2	1	1	1	1	1	2	1	2	46	146	21.58	21	2	2	1	1	2	2	2	1	1	1	2	1	2	2	2	2	4	2
1022	65	1	1	1	1	2	2	2	1	1	1	1	1	1	1	1	1	1	1	1	1	1	1	1	1	1	2	54	170	18.6851	27	1	2	2	2	1	2	1	2	2	2	1	2	1	2	2	2	0	0
1023	80	2	1	2	1	2	2	2	1	1	1	1	1	1	1	1	1	1	1	1	1	1	1	1	1	1	2	83	174	27.4145	28	1	2	2	2	1	2	1	2	2	2	1	2	1	2	2	2	2	4
1024	76	2	2	1	1	2	2	2	1	1	1	1	1	1	1	1	1	1	1	1	1	1	1	1	1	1	2	53	155	22.0604	23	1	2	2	2	1	2	1	2	2	2	1	2	1	2	2	2	3	1
1025	83	2	2	1	2	2	2	2	1	1	1	1	1	1	1	1	1	1	1	1	1	1	1	1	1	1	2	49	156	20.1348	23	2	1	1	1	2	2	2	1	1	2	2	1	2	1	1	1	5	4
1026	81	2	2	1	2	2	2	2	2	1	1	1	1	1	1	1	1	1	1	1	1	1	1	1	1	1	2	47	156	19.313	27	1	2	2	2	1	2	1	2	2	2	1	2	2	2	2	2	6	4
1027	75	2	1	2	1	2	2	2	1	1	1	1	1	1	1	1	1	1	1	1	1	1	1	1	1	1	1	55	162	20.9572	25	1	2	2	2	1	2	1	2	2	2	1	2	1	2	2	2	2	0
1028	70	1	2	1	1	2	2	2	1	1	1	1	1	1	1	1	1	1	1	1	1	1	1	1	1	1	1	57	160	22.2656	29	1	2	2	2	1	2	1	2	2	2	1	2	1	2	2	1	5	1
1029	74	1	2	1	2	1	2	2	1	1	1	1	1	1	1	1	1	2	2	2	1	1	1	1	2	2	2	55	156	22.6003	18	2	2	2	2	1	2	1	2	2	1	2	2	2	1	1	2	1	0
1030	72	1	1	1	1	2	2	1	1	1	1	1	1	1	1	1	1	1	1	1	1	1	1	1	1	1	1	70	162	26.6728	28	1	2	2	2	1	2	1	2	2	2	1	2	2	2	2	2	3	3
1031	68	1	2	1	1	2	2	2	1	1	1	1	1	1	1	1	1	1	1	1	1	1	1	1	2	1	2	61	154	25.721	28	1	2	2	2	1	2	1	2	2	2	1	2	1	2	2	2	3	3
1032	84	2	1	2	2	2	2	2	1	1	1	1	1	1	1	1	1	1	1	1	1	1	1	1	1	1	1	65	174	21.4692	30	1	2	2	2	1	2	1	2	2	2	1	2	2	2	2	2	3	7
1033	83	2	1	1	2	2	2	2	1	1	1	1	1	1	1	1	1	1	1	1	1	1	1	1	1	1	1	60	163	22.5827	19	2	2	2	2	1	2	1	2	2	2	2	2	1	1	1	2	3	7
1034	77	2	1	3	2	2	2	2	1	1	1	1	1	1	1	1	1	1	1	1	1	1	1	1	1	1	2	58	165	21.3039	27	1	2	2	2	1	2	1	2	2	2	1	2	1	2	2	2	2	2
1035	81	2	2	1	2	2	2	2	2	1	1	2	1	1	1	1	1	2	2	2	1	2	1	1	1	2	2	50	145	23.7812	17	2	1	1	2	2	2	2	1	2	1	2	2	2	1	1	1	4	8
1036	84	2	1	1	1	2	2	2	2	1	1	1	1	1	1	1	1	1	1	1	1	1	1	1	1	1	2	58	159	22.9421	22	2	2	1	1	2	2	2	2	1	1	2	1	2	1	1	2	1	4
1037	81	2	2	1	1	2	2	2	2	1	1	1	1	1	1	1	1	1	1	1	1	2	1	1	2	1	2	54	146	25.3331	22	2	1	1	1	2	2	2	2	1	1	2	2	2	1	1	2	6	18
1038	75	2	2	1	2	2	2	2	1	1	1	1	1	1	1	1	1	1	1	1	1	1	1	1	1	1	1	65	152	28.1337	27	1	2	2	2	1	2	1	2	2	2	1	2	2	2	2	2	3	5
1039	71	1	1	2	1	2	2	1	1	1	1	1	1	1	1	1	1	1	1	1	1	1	1	1	1	1	1	75	163	28.2284	25	2	2	2	2	2	2	2	2	2	2	1	2	1	2	2	2	3	7
1040	71	1	2	1	1	2	2	2	2	1	1	1	1	1	1	1	1	1	1	1	1	1	1	1	1	1	1	65	163	24.4646	23	1	2	2	2	1	2	1	2	2	2	1	2	1	2	2	2	0	0
1041	73	1	2	1	2	2	2	2	2	1	1	1	1	1	1	1	1	1	1	1	1	3	1	1	2	1	2	51	148	23.2834	14	2	1	1	1	2	1	2	1	2	2	2	1	2	1	2	1	2	3
1042	65	1	1	3	1	2	2	2	2	1	1	1	1	1	1	1	1	1	1	1	1	1	1	1	1	1	1	74	173	24.7252	30	1	2	2	2	1	2	1	2	2	2	1	2	1	2	2	2	2	3
1043	69	1	2	1	2	2	2	2	1	1	1	1	1	1	1	1	1	1	1	1	1	1	1	1	1	1	2	48	147	22.213	26	1	2	2	1	1	2	1	2	2	2	1	2	1	2	1	2	2	3
1044	76	2	1	2	1	2	1	2	1	1	1	1	1	1	1	1	1	2	2	2	1	1	1	1	1	1	2	64	164	23.7954	29	1	1	2	2	1	2	1	2	2	2	1	2	2	1	1	2	3	2
1045	69	1	2	1	1	2	2	2	1	1	1	1	1	1	1	1	1	1	1	1	1	1	1	1	1	1	2	50	153	21.3593	26	1	2	2	2	1	2	1	2	2	2	1	2	2	2	2	2	4	7
1046	67	1	1	3	1	2	2	2	1	1	1	1	1	1	1	1	1	1	1	1	1	1	1	1	1	1	1	60	172	20.2812	30	1	2	2	2	1	2	1	2	2	2	1	2	1	2	2	2	0	0
1047	68	1	2	2	1	2	2	2	1	1	1	1	1	1	1	1	1	1	1	1	1	1	1	1	1	1	1	58	160	22.6562	29	1	1	1	1	2	1	1	1	2	1	1	2	2	1	2	2	2	0
1048	90	2	2	1	2	2	2	2	2	1	1	1	1	1	1	1	1	1	1	1	1	1	1	1	2	1	1	52	157	21.0962	19	1	1	2	2	1	1	1	2	2	2	1	1	2	2	2	2	5	8
1050	79	2	2	1	1	2	2	2	1	1	1	1	1	1	1	1	1	1	1	1	1	1	1	1	1	1	1	53	154	22.3478	28	1	2	2	2	1	2	1	2	2	1	2	2	2	2	2	2	4	6
1051	69	1	1	2	1	2	2	1	1	1	1	1	1	1	1	1	1	1	1	1	1	1	1	1	1	1	1	65	170	22.4913	29	1	2	2	2	1	2	1	2	2	2	1	2	1	2	2	2	4	6
1052	66	1	2	1	1	2	2	2	1	1	1	1	1	1	1	1	1	1	1	1	1	1	1	1	1	1	1	67	160	26.1719	26	1	1	1	1	2	2	1	1	1	2	1	2	2	1	2	2	4	5
1053	89	2	2	1	2	2	2	2	1	1	1	1	1	1	1	1	1	1	1	1	1	1	1	1	1	1	2	48	146	22.5183	19	1	1	2	1	1	2	1	2	2	2	1	2	2	2	2	2	1	0
1054	81	2	1	1	1	2	2	2	2	1	1	1	1	1	1	1	1	1	1	1	1	1	1	1	1	1	1	65	160	25.3906	29	1	2	2	2	1	2	1	2	2	2	1	2	1	2	2	2	4	9
1055	82	2	2	1	1	2	2	2	2	1	1	1	1	1	1	1	1	1	1	1	1	1	1	1	2	1	2	46	151	20.1746	24	1	1	2	1	2	2	1	2	2	1	1	2	2	1	2	2	6	7
1056	78	2	2	1	2	2	2	2	1	1	1	1	1	1	1	1	1	1	1	1	1	2	1	1	2	1	2	44	150	19.5556	21	1	2	2	2	1	2	1	2	2	2	1	2	2	2	2	2	4	9
1057	86	2	2	1	2	2	2	2	1	1	1	1	1	1	1	1	2	2	1	1	1	2	1	1	2	1	1	55	151	24.1217	18	2	1	2	1	2	1	2	1	1	2	1	2	2	2	1	2	6	6
1058	82	2	1	1	1	2	1	2	1	1	1	1	1	1	1	1	1	1	1	1	1	1	1	1	1	1	1	53	161	20.4467	23	2	1	1	1	2	1	2	2	1	1	2	2	1	2	2	2	2	5
1059	79	2	2	1	1	2	2	2	2	1	1	1	1	1	1	1	1	1	1	1	1	1	1	1	1	1	2	48	161	18.5178	24	1	2	2	2	1	2	1	2	2	2	1	2	1	2	2	2	4	5
1060	82	2	2	1	1	2	2	2	2	1	1	1	1	1	1	1	1	1	1	1	1	2	1	1	2	1	1	56	155	23.3091	23	1	2	2	2	1	2	1	2	2	2	1	2	2	2	2	2	1	1
1061	85	2	1	4	1	2	1	1	1	1	1	1	1	1	1	1	1	1	1	1	1	1	1	1	1	1	2	67	170	23.1834	27	1	2	2	2	2	2	1	2	2	2	1	2	2	2	2	2	2	4
1062	81	2	2	3	1	2	2	2	2	1	1	1	1	1	1	1	1	1	1	1	1	1	1	1	1	1	2	58	153	24.7768	30	1	2	2	2	2	2	1	2	2	2	1	2	1	2	2	2	2	2
1063	69	1	1	2	1	2	2	2	1	1	1	1	1	1	1	1	1	1	1	1	1	1	1	1	1	1	2	67	166	24.3141	29	1	2	2	2	1	2	2	2	2	2	1	2	1	2	2	2	2	3
1064	67	1	2	2	1	2	2	2	1	1	1	1	1	1	1	1	1	1	1	1	1	1	1	1	1	1	2	57	154	24.0344	28	1	2	2	2	1	2	1	2	2	2	1	2	1	2	2	2	0	0
1065	70	1	1	3	1	2	2	2	1	1	1	1	1	1	1	1	1	1	1	1	1	1	1	1	1	1	1	72	175	23.5102	29	1	2	2	2	2	2	1	2	2	2	1	2	1	2	2	2	2	3
1066	66	1	2	2	1	2	2	2	1	1	1	1	1	1	1	1	1	1	1	1	1	1	1	1	1	1	1	50	153	21.3593	25	1	2	2	2	2	2	2	2	2	2	1	2	1	2	2	2	2	2
1067	65	1	1	1	2	1	2	2	1	1	1	1	1	1	1	1	1	1	1	1	1	1	1	1	1	1	1	60	168	21.2585	24	2	1	1	1	2	2	2	2	2	1	1	1	2	1	1	1	3	6
1068	75	2	1	3	1	2	2	2	1	1	1	1	1	1	1	1	1	1	1	1	1	1	1	1	1	1	1	52	163	19.5717	30	1	2	2	2	1	2	1	2	2	2	1	2	1	2	2	2	1	1
1069	69	1	2	3	1	2	2	2	1	1	1	1	1	1	1	1	1	1	1	1	1	1	1	1	1	1	1	54	158	21.6311	29	1	2	2	2	1	2	1	2	2	2	1	1	1	2	2	2	2	2
1070	89	2	2	1	2	2	2	1	2	1	1	1	1	1	1	1	1	1	1	1	1	2	1	2	1	1	2	45	149	20.2694	12	1	1	2	1	1	2	1	2	1	2	1	2	1	2	2	2	2	1
1071	82	2	1	3	1	2	2	2	1	1	1	1	1	1	1	1	1	1	1	1	1	1	1	1	1	1	1	70	168	24.8016	27	1	2	2	2	1	2	1	2	2	2	1	2	1	2	2	2	2	4
1072	76	2	2	2	1	2	2	2	1	1	1	1	1	1	1	1	1	1	1	1	1	1	1	1	1	1	1	61	155	25.3902	26	1	2	2	2	1	2	1	2	2	2	1	2	1	2	2	2	3	6
1073	74	1	1	1	1	2	2	2	1	1	1	1	1	1	1	1	1	1	1	1	1	1	1	1	1	1	1	65	160	25.3906	26	1	2	2	2	2	2	1	2	2	2	1	2	1	1	2	2	2	2
1074	71	1	2	1	1	2	2	2	2	1	1	1	1	1	1	1	1	1	1	1	1	1	1	1	1	1	1	62	153	26.4855	27	2	1	2	1	2	2	1	2	1	2	1	2	1	2	2	2	2	3
1075	65	1	1	3	2	2	1	2	1	1	1	1	1	1	1	1	1	1	1	1	1	1	1	1	1	1	1	71	167	25.4581	27	2	1	1	1	2	1	2	2	1	2	2	1	2	1	1	1	5	4
1076	77	2	2	1	2	2	2	2	1	1	1	1	1	1	1	1	1	1	1	1	1	1	1	1	1	1	1	61	158	24.4352	27	1	2	2	2	1	2	1	2	2	2	1	2	1	2	2	2	2	2
1077	68	1	1	1	1	2	2	2	1	1	1	1	1	1	1	1	1	1	1	1	1	1	1	1	1	1	1	69	171	23.597	27	1	2	2	2	1	2	1	2	2	2	1	2	1	2	2	2	2	5
1078	75	2	1	1	1	2	2	2	1	1	1	1	1	1	1	1	1	1	1	1	1	1	1	1	1	1	2	57	161	21.9899	26	2	2	2	1	2	2	2	2	2	2	2	2	2	2	2	2	1	2
1079	72	1	2	1	1	2	2	2	2	1	1	1	1	1	1	1	1	1	1	1	1	1	1	1	1	1	2	59	161	22.7615	30	2	1	2	1	2	2	2	2	2	2	2	2	2	2	2	2	2	2
1080	81	2	2	1	2	2	2	2	2	1	1	1	1	1	1	2	1	1	1	1	1	1	1	1	1	2	1	53	150	23.5556	24	2	1	1	1	2	1	2	1	1	1	2	1	2	1	1	2	6	3
1081	78	2	2	1	2	2	2	2	1	1	1	1	1	1	1	1	1	1	1	1	1	1	1	1	1	1	1	43	144	20.7369	25	1	2	2	2	1	2	1	2	2	2	1	2	1	2	2	2	3	5
1082	76	2	2	2	2	2	2	2	1	1	1	1	1	1	1	1	1	1	1	1	1	1	1	1	1	1	1	52	149	23.4224	26	1	2	2	2	1	2	1	2	2	2	1	2	1	2	2	2	3	3
1083	65	1	1	3	1	2	2	2	1	1	1	1	1	1	1	1	1	1	1	1	1	1	1	1	1	1	2	100	183	29.8606	25	1	2	2	2	1	2	1	2	2	2	1	2	1	2	2	2	3	7
1084	79	2	2	1	1	2	2	2	2	1	1	1	1	1	1	2	1	1	1	1	1	1	1	1	1	2	1	70	153	29.903	25	2	1	1	1	2	2	2	2	1	1	2	2	2	2	2	2	4	4
1085	81	2	1	3	1	2	2	2	1	1	1	1	1	1	1	1	1	1	1	1	1	1	1	1	1	1	1	65	160	25.3906	25	2	1	1	1	2	2	2	2	2	2	2	1	2	1	1	2	5	7
1086	76	2	1	4	2	2	2	2	1	1	1	1	1	1	1	1	1	1	1	1	1	1	1	1	1	1	1	67	168	23.7387	23	2	1	1	1	2	2	2	2	2	2	2	2	1	1	1	1	0	0
1087	77	2	2	1	2	2	2	2	1	1	1	1	1	1	1	1	1	1	1	1	1	1	1	1	1	1	1	50	149	22.5215	22	2	1	1	1	2	1	2	1	1	1	2	1	2	1	1	1	3	2
1088	74	1	2	2	2	2	2	2	1	1	1	1	1	1	1	1	1	1	1	1	1	1	1	1	1	1	1	57	160	22.2656	27	2	1	1	1	2	1	2	1	1	1	2	1	2	1	1	1	2	4
1089	85	2	1	2	1	1	1	2	1	1	1	1	1	1	1	1	1	1	1	1	1	1	1	1	1	1	1	71	174	23.4509	20	2	1	1	1	2	2	2	1	2	2	1	2	2	1	1	2	3	3
1090	80	2	1	1	1	2	1	2	1	1	1	1	1	1	1	1	1	1	1	1	1	1	1	1	1	1	1	57	150	25.3333	21	2	1	1	1	2	2	2	2	2	2	2	1	2	1	1	2	2	3
1091	81	2	1	4	2	2	2	2	1	1	1	1	1	1	1	1	1	1	1	1	1	1	1	1	1	1	1	70	170	24.2215	21	2	1	2	1	2	2	2	2	2	2	2	2	2	1	1	2	3	5
1092	69	1	2	1	1	2	2	2	1	1	1	1	1	1	1	1	1	1	1	1	1	1	1	1	1	1	1	44	150	19.5556	29	1	2	2	2	1	2	1	2	2	2	1	2	1	2	2	2	1	0
1093	81	2	2	1	2	2	2	2	1	1	1	1	1	1	1	1	1	1	1	1	1	1	1	1	1	1	1	55	151	24.1217	28	1	2	2	2	1	2	1	2	2	2	1	2	1	2	2	2	2	2
1094	69	1	1	3	1	2	2	2	1	1	1	1	1	1	1	1	1	1	1	1	1	1	1	1	1	1	1	57	165	20.9366	28	1	2	2	2	1	2	1	2	2	2	1	2	1	2	2	2	0	0
1095	68	1	2	3	1	2	2	2	1	1	1	1	1	1	1	1	1	1	1	1	1	1	1	1	1	1	2	50	150	22.2222	25	2	1	2	2	2	2	2	2	2	2	2	2	1	2	2	2	1	2
1096	69	1	1	3	1	2	2	2	1	1	1	1	1	1	1	1	1	1	1	1	1	1	1	1	1	1	1	73	168	25.8645	27	2	1	2	1	2	2	2	2	2	2	2	2	2	2	1	2	2	2
1097	85	2	2	1	2	2	2	2	1	1	1	2	1	1	1	1	1	2	2	2	1	2	2	2	1	2	1	43	143	21.0279	24	1	2	2	2	1	2	2	2	2	2	1	2	2	2	2	2	5	10
1098	69	1	1	4	2	2	2	2	1	1	1	1	1	1	1	1	1	1	1	1	1	1	1	1	1	1	2	82	175	26.7755	26	1	2	2	2	1	2	1	2	2	2	1	2	1	2	2	2	0	0
1099	80	2	2	1	2	2	2	2	1	1	1	1	1	1	1	1	1	1	1	1	1	1	1	1	1	1	2	60	155	24.974	21	2	1	1	1	2	1	2	1	2	2	2	1	2	1	2	2	2	5
1100	77	2	2	2	2	2	2	2	1	1	1	1	1	1	1	1	1	2	2	2	1	1	1	1	1	1	1	55	155	22.8928	26	2	1	2	2	2	2	1	2	2	2	1	2	2	2	2	2	5	6
1101	72	1	1	3	1	2	2	2	2	1	1	1	1	1	1	1	1	2	2	2	1	1	1	1	1	2	1	58	174	19.1571	22	2	1	2	1	2	2	2	2	1	1	2	2	2	2	2	2	3	4
1102	70	1	2	1	2	2	2	2	1	1	1	1	1	1	1	1	1	1	1	1	1	1	1	1	1	1	1	58	153	24.7768	22	2	2	2	1	2	2	1	2	2	1	1	2	1	2	2	2	5	5
1103	71	1	2	1	1	1	2	2	1	1	2	2	1	2	2	1	1	2	2	2	1	1	2	1	1	2	1	68	152	29.4321	23	2	1	2	1	2	2	2	2	2	1	2	2	2	1	1	1	3	6
1104	68	1	1	2	1	1	2	2	1	1	1	1	1	1	1	1	1	1	1	1	1	1	1	1	3	1	1	55	165	20.202	29	1	2	2	2	1	2	1	2	2	2	2	2	1	2	1	2	3	3
1105	70	1	1	1	2	2	2	1	2	1	1	1	1	1	1	1	1	1	1	1	1	1	1	1	1	1	1	67	164	24.9108	26	1	1	2	1	2	2	2	2	2	2	2	2	1	2	2	2	2	2
1106	70	1	2	1	2	2	2	2	1	1	1	1	1	1	1	1	1	1	1	1	1	1	1	1	1	1	2	57	157	23.1247	22	1	2	1	1	1	2	1	2	2	2	1	2	1	2	2	2	3	1
1107	67	1	1	1	1	2	2	2	1	1	1	1	1	1	1	1	1	1	1	1	1	1	1	1	1	1	1	68	168	24.093	23	1	2	2	1	1	2	1	2	2	2	1	2	1	2	2	2	0	0
1108	74	1	1	2	2	2	2	2	1	1	1	1	1	1	1	1	1	1	1	1	1	1	1	1	1	1	1	69	171	23.597	27	1	1	1	1	1	2	1	2	2	2	1	2	1	2	2	2	2	1
1110	74	1	1	1	1	2	2	2	1	1	1	1	1	1	1	1	1	1	1	1	1	1	1	1	1	1	1	75	175	24.4898	25	1	1	2	1	2	1	2	2	1	1	1	2	1	2	1	2	2	3
1111	66	1	2	1	1	2	2	2	1	1	1	1	1	1	1	1	1	1	1	1	1	1	1	1	1	1	1	45	166	16.3304	22	2	1	2	1	2	1	2	2	1	1	2	2	2	2	1	2	4	2
1112	75	2	2	3	2	2	2	2	1	1	1	1	1	1	1	1	1	1	1	1	1	1	1	1	1	1	1	50	155	20.8117	26	2	1	1	1	2	2	2	2	1	2	2	2	2	1	1	1	8	7
1113	81	2	2	1	2	2	2	2	2	1	1	1	1	1	1	1	1	1	1	2	1	2	1	1	1	1	2	65	149	29.278	26	1	1	2	1	2	2	2	2	1	2	2	1	1	2	2	2	6	3
1114	79	2	1	2	1	2	2	2	2	1	1	1	1	1	1	1	1	1	1	1	1	1	1	1	1	1	1	60	172	20.2812	23	2	1	2	1	2	2	2	2	2	2	2	1	1	2	2	2	4	4
1115	76	2	2	1	1	2	2	2	1	1	1	1	1	1	1	1	1	1	1	1	1	1	1	1	1	1	1	48	148	21.9138	26	2	1	1	1	2	2	2	1	2	2	2	2	1	1	2	2	4	5
1116	65	1	2	1	1	2	2	2	1	1	1	1	1	1	1	1	1	1	1	1	1	1	1	1	1	1	1	70	156	28.764	23	1	2	2	2	1	2	1	2	2	2	1	2	1	2	2	2	4	2
1117	76	2	2	2	2	2	2	2	1	1	1	1	1	1	1	1	1	1	1	1	1	1	1	1	1	1	1	52	150	23.1111	16	2	1	2	1	2	1	2	2	1	1	2	1	2	1	2	2	3	5
1118	75	2	1	4	1	2	2	2	2	1	1	1	1	1	1	1	1	1	1	1	1	1	1	1	1	1	2	67	165	24.6097	29	1	1	2	1	1	1	1	2	1	1	1	2	2	2	2	2	5	13
1119	74	1	2	2	1	2	2	2	1	1	1	1	1	1	1	1	1	1	1	1	1	1	1	1	1	1	1	55	154	23.1911	28	1	1	2	2	1	2	1	2	2	2	1	2	2	2	2	2	4	6
1120	72	1	1	2	1	2	2	2	1	1	1	1	1	1	1	1	1	1	1	1	1	1	1	1	1	1	2	55	161	21.2183	25	1	1	2	2	1	2	2	2	2	2	1	2	1	2	2	2	4	6
1121	72	1	2	3	1	2	2	2	1	1	1	1	1	1	1	1	1	1	1	1	1	1	1	1	1	1	2	62	154	26.1427	29	1	2	2	1	1	2	2	2	2	2	1	2	1	2	2	2	4	5
1122	72	1	1	4	1	2	2	2	1	1	1	1	1	1	1	1	1	1	1	1	1	1	1	1	1	1	1	73	175	23.8367	30	1	2	2	2	1	2	1	2	2	2	1	2	1	2	2	2	3	3
1123	72	1	2	3	1	2	2	2	1	1	1	1	1	1	1	1	1	1	1	1	1	1	1	1	1	1	1	56	150	24.8889	27	1	2	2	2	1	2	1	2	2	2	2	2	1	2	2	2	3	3
1124	79	2	2	1	2	2	2	2	2	1	1	2	1	1	1	1	1	2	2	2	1	1	1	1	1	1	1	62	155	25.8065	28	1	1	2	2	2	1	2	1	2	2	1	2	1	1	1	2	5	5
1125	84	2	1	3	2	2	2	2	2	2	1	2	1	1	1	1	1	2	2	2	1	1	2	1	1	3	1	55	163	20.7008	29	1	1	2	1	2	1	1	2	2	2	1	2	2	1	1	2	4	6
1126	79	2	2	1	2	1	2	2	2	1	1	1	1	1	1	1	1	2	2	2	1	1	1	1	1	2	1	68	163	25.5937	25	2	1	2	1	1	2	1	2	2	2	1	2	2	2	2	2	4	4
1127	79	2	1	1	2	2	2	2	2	1	1	1	1	1	1	1	1	1	1	1	1	1	1	1	1	1	1	84	162	32.0073	27	2	1	1	1	2	1	2	1	2	2	2	1	1	2	1	1	6	11
1128	72	1	1	3	1	2	2	2	1	2	2	2	1	1	1	2	2	3	3	3	2	2	2	3	2	3	2	67	167	24.0238	21	1	1	2	2	1	2	1	2	2	2	1	2	1	2	2	2	5	10
1129	65	1	2	1	1	2	2	2	1	1	1	1	1	1	1	1	1	1	1	1	1	1	1	1	1	1	1	66	156	27.1203	29	1	2	2	2	1	2	1	2	2	2	1	2	1	2	2	2	2	2
1130	76	2	2	3	1	2	2	2	1	1	1	1	1	1	1	1	1	1	1	1	1	1	1	1	1	1	1	60	160	23.4375	26	1	1	2	1	1	2	1	2	2	2	1	2	1	2	2	2	1	2
1131	78	2	2	1	2	2	2	2	1	1	1	1	1	1	1	1	1	1	1	1	1	1	1	1	1	1	1	58	162	22.1003	28	1	2	2	2	1	2	1	2	2	2	1	2	1	2	2	2	2	2
1132	94	2	1	1	2	2	2	2	1	1	1	1	1	1	1	1	1	1	1	1	1	1	1	1	1	1	1	64	166	23.2254	29	1	2	2	1	2	1	1	2	1	2	2	2	2	2	1	2	2	1
1133	73	1	1	4	1	2	2	2	2	1	1	1	1	1	1	1	1	1	1	1	1	1	1	1	1	1	2	76	168	26.9274	28	1	2	2	2	1	2	1	2	2	2	1	2	1	2	2	2	2	7
1134	73	1	2	1	1	2	2	2	1	1	1	1	1	1	1	1	1	1	1	1	1	1	1	1	1	1	2	62	158	24.8358	26	1	2	2	2	1	2	1	2	2	2	1	2	1	2	2	2	2	6
1135	84	2	2	1	2	2	2	1	1	1	1	1	1	1	1	1	1	1	1	1	1	1	1	1	1	1	1	56	148	25.5661	28	1	2	2	2	1	1	1	2	2	2	1	2	1	2	2	2	1	1
1136	65	1	1	3	2	2	2	2	1	1	1	1	1	1	1	1	1	1	1	1	1	1	1	1	1	1	1	70	173	23.3887	30	1	1	2	2	1	2	1	2	2	2	1	2	1	2	2	2	4	7
1137	85	2	2	1	2	2	2	2	2	1	2	2	1	1	1	1	1	2	2	2	1	2	1	1	2	2	2	42	150	18.6667	16	1	1	2	1	1	1	2	2	2	1	1	1	2	2	1	2	2	5
1138	67	1	1	1	1	2	2	2	1	1	1	1	1	1	1	1	1	1	1	1	1	1	1	1	1	1	2	66	168	23.3844	30	1	2	2	2	1	1	1	2	2	1	1	2	2	2	2	2	2	1
1139	65	1	2	1	1	2	2	2	1	1	1	1	1	1	1	1	1	1	1	1	1	1	1	1	1	1	2	45	154	18.9745	29	1	1	2	2	1	1	1	2	2	2	1	2	2	2	2	2	2	2
1140	79	2	1	2	1	2	1	2	1	1	1	1	1	1	1	1	1	1	1	1	1	1	1	1	1	1	2	53	162	20.1951	24	1	2	2	2	1	2	1	2	2	2	1	2	1	2	2	2	0	0
1141	73	1	2	3	1	2	2	2	1	1	1	1	1	1	1	1	1	1	1	1	1	1	1	1	1	1	2	62	161	23.9188	28	1	2	2	2	2	2	1	2	2	2	2	2	1	2	2	2	1	1
1142	76	2	1	1	1	2	2	2	2	1	1	1	1	1	1	1	1	1	1	1	1	2	1	1	2	1	2	70	175	22.8571	18	1	1	1	1	1	2	1	2	2	1	1	2	2	2	1	2	1	3
1143	76	2	2	1	1	2	2	2	2	1	1	1	1	1	1	1	1	1	1	1	1	1	1	1	2	1	2	60	153	25.6312	17	2	1	1	1	2	2	2	2	1	1	2	2	2	2	1	2	3	3
1144	82	2	2	1	2	1	2	2	1	1	1	1	1	1	1	1	1	1	1	1	1	1	1	1	1	1	1	58	146	27.2096	21	2	1	1	2	2	1	2	2	2	1	2	1	2	1	1	2	4	6
1145	71	1	1	4	1	2	2	2	1	1	1	1	1	1	1	1	1	1	1	1	1	1	1	1	1	1	1	62	167	22.231	30	1	2	2	2	1	2	1	2	2	1	1	2	1	2	2	2	2	5
1146	66	1	2	4	1	2	2	2	1	1	1	1	1	1	1	1	1	1	1	1	1	1	1	1	1	1	2	60	158	24.0346	29	1	2	2	2	1	2	1	2	2	2	1	2	1	2	2	2	1	1
1147	74	1	2	1	2	2	2	2	2	1	1	1	1	1	1	1	1	1	1	1	1	1	1	1	1	1	2	63	165	23.1405	28	1	2	2	2	1	2	1	2	2	2	1	2	1	2	2	2	3	7
1148	67	1	2	3	1	2	2	2	1	1	1	1	1	1	1	1	1	1	1	1	1	1	1	1	1	1	1	58	162	22.1003	30	1	2	2	2	1	2	1	2	2	2	1	2	1	2	2	2	0	0
1149	84	2	2	1	2	2	2	2	1	1	1	1	1	1	1	1	1	1	1	1	1	1	1	1	1	1	1	54	156	22.1893	25	1	2	2	2	1	2	1	2	2	2	1	2	1	2	2	2	1	0
1150	78	2	1	3	1	2	2	2	2	1	1	1	1	1	1	1	1	1	1	1	1	1	1	1	1	1	1	55	162	20.9572	30	1	2	2	2	1	2	1	2	2	2	1	2	1	2	2	2	0	0
1151	73	1	2	2	1	2	2	2	1	1	1	1	1	1	1	1	1	1	1	1	1	1	1	1	1	1	2	46	148	21.0007	28	1	1	2	2	1	2	1	2	2	2	1	2	2	2	2	2	1	4
1152	83	2	2	1	2	2	2	2	2	1	1	1	1	1	1	1	1	1	1	1	1	1	1	1	1	1	2	55	150	24.4444	20	1	2	2	2	1	2	1	2	2	2	1	2	1	2	2	2	3	6
1153	85	2	2	1	2	2	1	2	2	1	1	1	1	1	1	1	1	1	1	1	1	1	1	1	1	1	2	70	148	31.9576	28	1	1	2	2	1	2	1	2	2	2	1	2	2	2	2	2	4	7
1154	68	1	2	1	2	2	2	2	1	1	1	1	1	1	1	1	1	1	1	1	1	1	1	1	1	1	1	57	150	25.3333	22	2	1	2	1	2	1	2	2	2	1	2	2	2	2	2	2	3	5
1155	68	1	1	2	1	2	2	2	1	1	1	1	1	1	1	1	1	1	1	1	1	1	1	1	1	1	1	65	165	23.8751	29	2	2	2	2	1	2	1	2	2	2	1	2	1	2	2	2	0	0
1156	79	2	2	1	2	2	2	2	1	1	1	1	1	1	1	1	1	1	1	1	1	1	1	1	1	1	2	56	147	25.9151	26	1	2	2	2	1	2	1	2	2	2	1	2	1	2	2	2	3	0
1157	66	1	1	1	1	2	2	2	1	1	1	1	1	1	1	1	1	1	1	1	1	1	1	1	1	1	2	68	163	25.5937	28	2	1	2	2	1	2	1	2	2	2	1	2	1	2	2	2	2	3
1158	73	1	1	3	1	2	2	2	2	1	1	1	1	1	1	1	1	1	1	1	1	1	1	1	1	1	2	80	169	28.0102	25	2	1	1	1	2	1	2	1	2	1	1	1	2	1	1	2	2	1
1159	65	1	2	1	1	2	2	2	1	1	1	1	1	1	1	1	1	1	1	1	1	1	1	1	1	1	2	53	150	23.5556	26	1	2	2	2	1	2	1	2	2	2	1	2	1	2	2	1	0	0
1160	86	2	2	1	2	2	2	2	1	1	1	1	1	1	1	1	1	1	1	1	1	1	1	1	1	1	1	44	143	21.5169	26	2	1	1	1	2	1	2	2	2	2	2	1	2	2	1	2	2	2
1161	74	1	2	1	1	2	2	2	1	1	1	1	1	1	1	1	1	1	1	1	1	1	1	1	1	1	1	44	149	19.8189	27	1	2	2	2	1	2	1	2	2	2	1	2	1	2	2	2	0	0
1162	84	2	1	2	1	2	2	2	1	1	1	1	1	1	1	1	1	2	2	2	2	1	1	1	1	2	1	58	163	21.83	26	2	1	1	1	2	2	1	2	2	1	2	1	2	1	1	2	1	4
1163	65	1	2	1	2	2	2	2	2	1	1	1	1	1	1	2	1	1	1	1	1	1	1	1	1	1	2	71	163	26.7229	27	1	2	2	2	1	2	1	2	2	2	1	2	2	2	2	2	3	3
1164	75	2	2	1	2	2	2	2	1	1	1	1	1	1	1	1	1	1	1	1	1	1	1	1	1	1	1	58	142	28.7641	25	1	2	2	2	1	2	1	2	2	2	1	2	1	2	2	2	2	3
1165	75	2	2	2	2	2	2	2	2	1	1	1	1	1	1	1	1	1	1	1	1	1	1	1	1	1	1	57	160	22.2656	29	1	2	2	2	1	2	1	2	2	2	1	2	1	2	2	2	3	2
1166	67	1	2	1	1	2	2	2	1	1	1	1	1	1	1	1	1	1	1	1	1	1	1	1	1	1	2	63	152	27.268	24	1	2	2	2	1	2	1	2	2	1	1	2	1	2	2	1	1	3
1167	78	2	2	1	2	2	2	2	1	1	1	1	1	1	1	1	1	2	2	2	1	1	1	1	1	2	1	55	148	25.1096	26	2	1	2	1	2	2	2	2	2	2	1	2	1	2	2	2	3	9
1168	71	1	1	1	1	2	2	1	1	1	1	1	1	1	1	1	1	1	1	1	1	1	1	1	1	1	2	65	165	23.8751	24	1	2	2	2	1	2	1	2	2	1	1	2	1	2	2	2	2	3
1169	66	1	2	1	1	2	2	2	1	1	1	1	1	1	1	1	1	1	1	1	1	1	1	1	1	1	2	55	148	25.1096	24	1	2	2	2	1	2	1	2	2	1	1	2	1	2	2	2	1	1
1170	80	2	2	1	2	2	2	2	1	1	1	1	1	1	1	1	1	2	2	1	1	1	1	1	1	2	1	50	160	19.5312	30	2	1	2	1	2	2	2	2	2	2	1	2	2	1	1	2	5	3
1171	73	1	2	1	2	1	2	2	1	1	1	1	1	1	1	1	1	1	1	1	1	1	1	1	1	2	1	48	152	20.7756	24	2	1	2	1	1	2	1	2	2	2	1	2	1	2	2	2	1	1
1172	78	2	2	1	2	2	2	2	2	1	1	1	1	1	1	1	1	1	1	1	1	1	1	1	2	2	1	58	152	25.1039	16	2	2	2	2	1	2	1	2	2	1	1	2	1	2	2	2	1	0
1173	80	2	2	3	1	2	2	2	2	1	1	1	1	1	1	1	1	2	2	2	1	2	2	2	1	3	1	48	142	23.8048	26	2	1	2	1	1	2	1	2	2	2	1	2	2	2	2	2	6	12
1174	77	2	1	1	1	2	2	2	2	1	1	2	1	1	1	1	1	2	2	2	1	1	1	1	1	3	1	57	172	19.2672	25	2	1	2	1	1	2	1	2	2	1	1	2	2	2	2	2	0	0
1175	82	2	1	3	1	2	2	2	1	1	1	1	1	1	1	1	1	1	1	1	1	1	1	1	1	1	2	50	160	19.5312	25	1	2	2	2	1	2	1	2	2	2	1	2	1	2	2	2	1	0
1176	77	2	2	1	1	2	2	2	1	1	1	1	1	1	1	1	1	1	1	1	1	1	1	1	1	1	2	54	150	24	19	1	2	2	2	1	2	2	2	2	2	1	2	2	2	2	2	3	6
1177	70	1	1	3	1	2	2	2	2	1	1	1	1	1	1	1	1	1	1	1	1	1	1	1	1	1	1	66	168	23.3844	29	1	2	2	2	1	2	1	2	2	2	1	2	1	2	2	2	2	3
1178	67	1	2	2	1	2	2	2	2	1	1	1	1	1	1	1	1	1	1	1	1	1	1	1	1	1	1	55	160	21.4844	27	1	2	2	2	1	2	1	2	2	2	2	2	1	2	2	2	1	1
1179	76	2	2	1	2	1	2	2	1	1	1	1	1	1	1	1	1	1	1	1	1	1	1	1	1	2	1	56	153	23.9224	28	1	2	2	2	1	2	1	2	2	2	1	2	1	2	2	2	2	3
1180	70	1	1	1	1	1	2	2	2	2	1	2	1	1	1	1	1	3	3	2	1	2	2	1	1	3	1	60	170	20.7612	20	2	1	1	1	2	1	2	1	1	1	2	1	2	1	1	1	2	15
1181	65	1	2	1	1	1	2	2	2	1	1	1	1	1	1	1	1	1	1	1	1	1	1	1	1	2	1	55	150	24.4444	20	2	1	1	1	2	1	2	1	1	2	2	1	2	1	1	1	7	10
1182	68	1	2	1	2	2	2	2	1	1	1	1	1	1	1	1	1	1	1	1	1	1	1	1	1	1	1	56	155	23.3091	23	1	2	2	2	1	2	1	2	2	2	1	2	1	2	2	2	2	2
1183	68	1	1	1	1	2	1	2	2	1	1	1	1	1	1	1	1	1	1	1	1	1	1	1	1	1	2	63	168	22.3214	27	1	2	2	2	1	2	1	2	2	2	1	2	1	2	2	2	0	0
1184	65	1	2	2	1	2	2	2	1	1	1	1	1	1	1	1	1	1	1	1	1	1	1	1	1	1	1	66	162	25.1486	30	1	2	2	2	1	2	1	2	2	2	1	2	2	2	2	2	2	2
1185	67	1	1	1	1	2	1	2	1	1	1	1	1	1	1	1	1	1	1	1	1	1	1	1	1	1	2	65	172	21.9713	29	2	1	2	1	2	2	2	2	2	2	1	2	1	2	1	2	2	5
1186	65	1	2	1	1	2	2	2	2	1	1	1	1	1	1	1	1	1	1	1	1	1	1	1	1	2	1	49	158	19.6283	24	2	2	2	2	1	2	1	2	2	1	1	2	1	2	2	2	0	0
1187	76	2	2	1	1	2	2	2	1	1	1	1	1	1	1	1	1	1	1	1	1	1	1	1	2	1	1	55	158	22.0317	25	2	1	2	1	2	2	2	2	1	1	2	2	2	2	2	2	2	2
1188	75	2	2	2	2	2	2	2	2	1	1	1	1	1	1	1	1	1	1	1	1	1	1	1	1	1	2	56	153	23.9224	27	1	1	2	2	1	2	1	2	2	2	1	2	2	2	2	2	3	9
1189	70	1	2	2	2	2	2	2	2	1	1	1	1	1	1	1	1	1	1	1	1	1	1	1	1	1	1	56	161	21.6041	26	1	2	2	2	1	2	1	2	2	2	1	2	1	2	2	2	3	5
1190	74	1	2	1	2	2	2	2	1	1	1	1	1	1	1	1	1	1	1	1	1	1	1	1	1	1	2	54	160	21.0938	29	2	1	2	2	2	2	2	2	2	2	1	2	2	2	1	2	5	6
1191	71	1	1	1	1	2	1	2	2	1	1	1	1	1	1	1	1	1	1	1	1	1	1	1	1	1	2	56	172	18.9292	28	1	2	2	2	1	2	1	2	2	2	1	2	1	2	2	2	0	0
1192	73	1	2	2	1	2	2	2	1	1	1	1	1	1	1	1	1	1	1	1	1	1	1	1	1	1	1	76	160	29.6875	28	1	2	2	2	1	2	1	2	2	2	1	2	1	2	2	2	3	4
1193	70	1	1	3	1	2	1	2	2	1	1	1	1	1	1	1	1	1	1	1	1	1	1	1	1	1	1	68	178	21.4619	29	2	1	2	2	2	2	2	2	2	2	1	2	2	2	2	2	1	3
1194	67	1	2	2	2	1	2	2	1	1	1	1	1	1	1	1	1	1	1	1	1	1	1	1	1	1	1	63	160	24.6094	29	1	2	2	2	2	2	1	2	2	2	1	2	1	2	2	2	4	8
1195	91	2	2	1	2	2	2	2	2	1	1	1	1	1	1	1	1	1	1	1	1	1	1	1	2	1	1	57	153	24.3496	18	1	1	2	2	2	2	1	2	2	1	2	2	2	2	2	2	4	8
1196	69	1	1	1	1	2	1	2	2	1	1	1	1	1	1	1	1	1	1	1	1	1	1	1	1	1	2	46	158	18.4265	27	2	1	2	2	2	2	2	2	1	1	2	1	2	1	1	2	1	0
1197	67	1	2	1	1	2	2	2	1	1	1	1	1	1	1	1	1	1	1	1	1	1	1	1	1	1	1	53	152	22.9398	28	1	1	1	1	2	2	2	1	1	1	2	2	2	1	1	2	3	3
1198	78	2	2	1	1	2	2	2	1	1	1	1	1	1	1	1	1	1	1	1	1	1	1	1	2	1	2	56	154	23.6128	19	2	1	2	1	2	2	2	2	2	2	2	2	2	2	2	2	2	5
1199	74	1	1	1	1	2	1	2	2	1	1	1	1	1	1	1	1	1	1	1	1	1	1	1	1	1	1	55	174	18.1662	23	1	2	2	2	1	2	1	2	2	2	1	2	1	2	2	2	0	0
1200	70	1	2	1	1	2	2	2	1	1	1	1	1	1	1	1	1	1	1	1	1	1	1	1	1	1	2	73	158	29.2421	28	1	1	2	2	2	2	1	2	2	2	1	2	1	2	2	2	5	10
1201	73	1	1	2	1	2	2	1	1	1	1	1	1	1	1	1	1	1	1	1	1	1	1	1	1	1	1	57	170	19.7232	28	2	2	2	2	2	2	2	2	2	2	2	2	2	2	2	2	0	0
1202	66	1	2	2	1	2	2	2	1	1	1	1	1	1	1	2	1	1	1	1	1	1	1	1	1	1	1	60	158	24.0346	24	2	2	2	1	2	2	2	2	1	2	2	2	2	2	2	2	3	7
1203	81	2	2	1	2	2	2	2	1	1	1	1	1	1	1	2	1	1	1	1	1	1	1	1	1	1	1	46	146	21.58	19	2	2	2	2	2	2	2	2	2	2	2	2	2	2	2	2	5	8
1204	75	2	2	2	1	2	2	2	1	1	1	1	1	1	1	1	1	1	1	1	1	1	1	1	1	1	1	65	155	27.0552	27	1	2	2	2	1	2	1	2	2	1	1	2	1	2	2	2	2	2
1205	72	1	1	1	1	2	1	1	1	1	1	1	1	1	1	1	1	1	1	1	1	1	1	1	1	1	2	58	165	21.3039	25	2	2	2	2	2	2	2	2	2	2	2	2	2	2	2	2	1	2
1206	74	1	1	2	1	2	1	2	2	1	1	1	1	1	1	1	1	1	1	1	1	1	1	1	1	1	1	68	165	24.977	29	1	1	2	1	2	2	2	2	1	2	1	2	2	2	2	2	5	6
1207	68	1	2	1	1	2	2	2	2	1	1	1	1	1	1	1	1	1	1	1	1	1	1	1	1	1	1	45	159	17.7999	30	2	2	2	2	2	2	2	2	2	2	1	2	1	2	2	2	2	4
1208	69	1	2	2	1	1	2	2	2	1	1	1	1	1	1	1	1	2	2	2	1	1	1	1	1	1	1	60	160	23.4375	27	2	1	1	2	2	1	2	1	1	1	2	2	2	1	1	2	4	8
1209	65	1	2	2	2	1	2	2	1	1	1	1	1	1	1	1	1	1	1	1	1	1	1	1	1	1	1	61	157	24.7475	28	2	2	2	1	1	2	2	1	2	2	2	2	1	2	1	1	2	2
1210	78	2	1	1	1	2	2	2	1	1	1	1	1	1	1	1	1	1	1	1	1	1	1	1	1	1	1	65	165	23.8751	27	1	2	2	2	1	2	1	2	2	2	1	2	1	2	2	2	2	2
1211	69	1	2	1	1	2	2	2	1	1	1	1	1	1	1	1	1	1	1	1	1	1	1	1	1	1	1	59	159	23.3377	27	1	1	2	1	2	2	2	2	1	1	2	2	1	2	2	1	5	6
1212	71	1	1	3	1	2	2	2	1	1	1	1	1	1	1	1	1	1	1	1	1	1	1	1	1	1	1	78	179	24.3438	28	1	2	2	2	1	2	1	2	2	2	1	2	1	2	2	2	2	2
1213	67	1	2	2	1	2	2	2	1	1	1	1	1	1	1	1	1	1	1	1	1	1	1	1	1	1	1	60	153	25.6312	27	1	2	2	2	1	2	1	2	2	2	1	2	1	2	2	2	3	2
1214	78	2	2	1	2	2	2	2	1	1	1	1	1	1	1	1	1	1	1	1	1	1	1	1	1	1	1	51	150	22.6667	27	1	2	2	2	1	2	1	2	2	2	1	2	1	2	2	2	0	0
1215	69	1	1	4	1	2	2	1	2	1	1	1	1	1	1	1	1	1	1	1	1	1	1	1	1	1	1	73	168	25.8645	30	1	2	2	2	1	2	1	2	2	2	1	2	1	2	2	2	7	15
1216	68	1	1	1	1	2	1	2	2	1	1	1	1	1	1	1	1	1	1	1	1	1	1	1	1	1	1	58	167	20.7967	30	1	2	2	2	1	2	1	2	2	2	1	2	1	2	2	2	1	0
1217	82	2	1	1	1	2	2	2	2	1	1	1	1	1	1	1	1	1	1	1	1	1	1	1	1	1	2	57	162	21.7193	28	1	2	2	2	1	2	1	2	2	2	2	1	2	2	2	2	2	5
1218	68	1	1	1	1	2	1	2	1	1	1	1	1	1	1	1	1	1	1	1	1	1	1	1	1	1	1	83	171	28.3848	30	1	2	2	2	1	2	1	2	2	2	1	2	1	2	2	2	6	9
1219	66	1	2	1	1	2	2	2	1	1	1	1	1	1	1	1	1	1	1	1	1	1	1	1	1	1	1	53	153	22.6409	30	1	2	2	2	1	2	1	2	2	2	1	2	1	2	2	2	1	0
1220	84	2	2	1	2	2	2	2	1	1	1	1	1	1	1	1	1	2	2	2	1	1	1	1	1	1	1	43	151	18.8588	25	1	1	2	2	1	2	1	2	2	1	1	2	2	2	2	2	4	5
1221	74	1	1	3	1	2	2	2	2	1	1	1	1	1	1	1	1	1	1	1	1	1	1	1	1	1	2	70	175	22.8571	29	1	2	2	2	1	2	1	2	2	2	1	2	1	2	2	2	0	0
1222	73	1	2	3	1	2	2	2	2	1	1	1	1	1	1	1	1	1	1	1	1	1	1	1	1	1	1	44	153	18.7962	30	1	2	2	2	1	2	1	2	2	2	1	2	1	2	2	2	3	3
1223	87	2	2	1	2	2	2	2	1	1	1	1	1	1	1	1	1	2	1	2	1	1	1	1	1	1	1	50	152	21.6413	22	1	1	2	1	1	2	1	2	2	1	1	2	2	2	2	2	1	2
1224	70	1	1	4	2	2	1	2	1	1	1	1	1	1	1	1	1	1	1	1	1	1	1	1	1	1	1	73	165	26.8136	30	1	2	2	2	1	2	1	2	2	2	1	2	1	2	2	2	5	10
1225	84	2	2	1	2	2	1	2	2	1	1	1	1	1	1	2	1	2	2	2	1	1	1	3	3	3	1	40	145	19.025	20	1	1	2	2	1	2	1	2	2	2	1	2	2	2	2	2	5	0
1226	68	1	1	2	1	2	2	2	2	1	1	1	1	1	1	1	1	1	1	1	1	1	1	1	1	1	2	60	156	24.6548	24	1	2	2	2	1	2	1	2	2	2	1	2	1	2	2	2	3	6
1227	74	1	2	1	2	2	2	2	1	1	1	1	1	1	1	1	1	2	1	1	1	2	1	1	2	2	1	62	158	24.8358	20	2	1	1	1	2	1	2	1	1	1	2	1	1	1	1	2	5	5
1228	69	1	1	1	1	2	1	1	2	1	1	1	1	1	1	1	1	1	1	1	1	1	1	1	1	2	2	70	170	24.2215	23	1	1	2	2	1	2	1	2	2	2	1	2	1	2	2	2	1	0
1229	66	1	2	1	1	2	2	2	2	1	1	1	1	1	1	1	1	1	1	1	1	1	1	1	1	1	2	52	153	22.2137	21	2	2	1	1	1	2	1	2	2	2	1	2	1	2	2	2	0	0
1230	72	1	1	2	1	2	2	2	1	1	1	1	1	1	1	1	1	1	1	1	1	1	1	1	1	1	2	73	167	26.1752	30	2	1	1	1	1	1	1	2	1	2	2	2	2	2	2	2	6	8
1231	68	1	2	2	1	2	2	2	1	1	1	1	1	1	1	1	1	1	1	1	1	1	1	1	1	1	2	62	155	25.8065	27	2	1	2	1	1	2	1	2	2	2	1	2	2	2	2	2	2	4
1232	73	1	1	4	1	2	2	2	2	1	1	1	1	1	1	1	1	1	1	1	1	1	1	1	1	1	1	62	163	23.3355	30	1	1	2	2	1	2	1	2	2	2	1	2	1	2	2	2	1	1
1233	81	2	2	1	2	2	2	2	2	1	1	1	1	1	1	1	1	2	2	2	1	2	1	2	1	2	1	40	146	18.7652	25	1	1	2	1	2	1	2	2	2	1	2	1	2	1	2	2	6	4
1234	66	1	1	3	1	2	2	2	1	1	1	1	1	1	1	1	1	1	1	1	1	1	1	1	1	1	1	61	162	23.2434	26	1	2	2	2	1	2	1	2	2	1	1	2	2	2	2	2	3	1
1235	67	1	2	3	1	2	2	2	2	1	1	1	1	1	1	1	1	1	1	1	1	1	1	1	1	1	1	59	155	24.5578	30	1	1	2	2	1	2	1	2	2	2	1	2	2	1	2	2	5	8
1236	75	2	1	1	2	2	2	2	1	1	1	1	1	1	1	1	1	1	1	1	1	1	1	1	1	1	2	60	158	24.0346	26	1	2	2	2	1	2	1	2	2	2	1	2	1	2	2	2	0	0
1237	66	1	2	2	1	2	2	2	1	1	1	1	1	1	1	1	1	1	1	1	1	1	1	1	1	1	2	63	157	25.5588	24	2	1	2	2	1	1	2	2	2	2	2	2	1	2	2	1	6	8
1238	74	1	1	1	2	1	1	2	1	1	1	1	1	1	1	1	1	2	2	1	1	1	1	1	1	2	1	75	171	25.6489	23	1	2	2	2	1	2	1	2	2	2	1	2	2	2	2	2	2	6
1239	82	2	2	1	2	1	2	2	2	1	1	1	1	1	1	1	1	2	1	1	1	1	1	1	1	2	2	58	150	25.7778	29	1	1	2	2	1	2	1	2	2	2	1	2	2	2	2	2	2	6
1240	78	2	1	1	1	2	2	2	1	1	1	1	1	1	1	1	1	1	1	1	1	1	1	1	1	1	2	60	172	20.2812	29	2	1	2	1	1	2	1	2	2	2	1	2	1	2	2	2	4	5
1241	77	2	2	1	1	2	2	2	2	1	1	1	1	1	1	1	1	1	1	1	1	1	1	1	1	1	2	45	149	20.2694	26	1	2	2	2	1	2	1	2	2	2	1	2	1	2	2	2	1	4
1242	75	2	2	1	2	2	2	2	1	1	1	1	1	1	1	1	1	1	1	1	1	1	1	1	1	1	2	57	152	24.6711	26	1	2	2	2	1	2	1	2	2	2	1	2	1	2	2	1	2	0
1243	68	1	2	1	2	2	2	2	1	1	1	1	1	1	1	1	1	1	1	1	1	1	1	1	1	1	2	68	152	29.4321	24	2	1	1	1	2	1	2	1	2	2	2	1	2	1	1	2	1	3
1244	72	1	1	1	1	2	2	2	1	1	1	1	1	1	1	1	1	2	2	1	1	1	1	1	1	2	2	55	165	20.202	26	2	1	1	1	2	1	2	1	2	1	2	1	2	1	1	1	7	8
1245	76	2	1	4	1	2	2	2	2	1	1	1	1	1	1	1	1	1	1	1	1	1	1	1	1	1	2	66	167	23.6652	25	1	1	2	1	1	2	1	2	2	2	2	2	1	2	2	2	3	5
1246	71	1	2	1	1	2	2	2	2	1	1	1	1	1	1	1	1	1	1	1	1	1	1	1	1	1	1	59	155	24.5578	25	1	1	2	1	1	2	1	2	2	2	2	1	1	2	2	2	4	5
1247	69	1	1	1	1	2	2	2	1	1	1	1	1	1	1	1	1	1	1	1	1	1	1	1	2	1	2	60	164	22.3081	24	1	2	2	1	1	2	1	2	2	2	1	2	1	2	2	1	3	2
1248	76	2	2	1	2	2	2	2	1	1	1	1	1	1	1	1	1	2	2	2	1	1	1	1	2	1	1	62	146	29.0861	22	2	1	1	1	2	2	2	1	2	1	2	1	1	1	1	2	7	11
1249	75	2	1	1	1	2	2	2	1	1	1	1	1	1	1	1	1	1	1	1	1	1	1	1	1	1	1	58	158	23.2335	28	1	2	2	2	1	2	1	2	2	2	1	2	1	2	2	2	2	2
1250	78	2	2	1	1	2	2	2	1	1	1	1	1	1	1	1	1	2	2	2	1	2	1	1	2	1	1	75	160	29.2969	23	2	1	1	1	2	1	2	1	2	1	2	2	2	2	2	2	6	9
1251	78	2	2	1	2	2	2	2	1	1	1	1	1	1	1	1	1	1	1	1	1	2	1	1	2	1	2	56	146	26.2713	22	2	1	1	1	2	1	2	2	2	2	2	1	2	2	2	1	3	2
1252	69	1	1	2	1	2	2	2	1	1	1	1	1	1	1	1	1	1	1	1	1	1	1	1	1	1	2	54	163	20.3244	29	2	2	2	2	1	2	1	2	2	2	1	2	1	2	2	2	1	1
1253	75	2	1	4	2	2	2	2	1	1	1	1	1	1	1	1	1	1	1	1	1	1	1	1	1	1	2	62	162	23.6244	29	1	2	2	2	1	2	1	2	2	2	1	2	1	2	2	2	2	3
1254	73	1	2	1	2	2	2	2	2	1	1	1	1	1	1	2	1	1	1	1	1	1	1	1	1	1	1	72	164	26.7698	24	1	2	2	2	1	2	1	2	2	2	1	2	1	2	2	2	4	3
1255	77	2	2	1	2	2	2	2	1	1	1	1	1	1	1	1	1	1	1	1	1	1	1	1	1	1	1	60	150	26.6667	22	1	2	2	2	2	2	2	2	2	2	2	2	1	2	2	2	4	4
1256	97	2	1	2	1	2	2	2	1	1	1	2	1	1	1	1	1	2	2	2	1	2	2	2	2	2	1	70	168	24.8016	21	2	1	1	1	2	2	2	2	1	2	2	2	2	1	1	2	1	0
1257	81	2	2	1	1	2	2	2	1	1	1	1	1	1	1	1	1	1	1	1	1	1	1	1	1	1	1	60	158	24.0346	23	2	1	1	1	2	2	2	2	2	2	2	1	1	2	2	2	3	3
1258	67	1	2	1	2	2	2	2	1	1	1	1	1	1	1	1	1	1	1	1	1	1	1	1	1	1	1	65	159	25.711	27	2	1	1	1	2	2	2	2	2	1	2	1	2	2	1	1	4	4
1259	81	2	2	1	2	2	2	2	1	1	1	1	1	1	1	1	1	1	1	1	1	1	1	1	1	1	1	55	153	23.4952	25	2	1	1	1	2	2	2	2	2	2	2	1	2	1	1	2	2	1
1260	73	1	2	1	1	2	2	2	1	1	1	1	1	1	1	1	1	1	1	1	1	1	1	1	1	1	1	65	158	26.0375	23	2	1	1	1	2	2	1	2	2	2	1	2	1	2	2	2	1	1
1261	74	1	2	3	2	1	2	2	1	1	1	1	1	1	1	1	1	1	1	1	1	1	1	1	1	1	2	62	155	25.8065	23	2	1	1	1	2	1	2	1	1	1	2	1	1	1	1	1	3	9
1262	65	1	2	1	1	2	2	2	1	1	1	1	1	1	1	1	1	1	1	1	1	1	1	1	1	1	2	59	149	26.5754	25	1	1	2	2	1	2	1	2	2	2	1	2	1	2	2	2	2	2
1263	85	2	2	1	2	2	2	2	1	1	1	1	1	1	1	1	1	1	1	1	1	1	1	1	2	1	1	53	151	23.2446	19	1	1	1	1	2	2	2	2	2	2	2	1	2	1	2	2	2	5
1264	84	2	2	1	2	2	2	2	2	1	1	1	1	1	1	1	1	1	1	1	1	2	1	2	2	2	1	48	158	19.2277	17	2	1	2	2	2	2	2	2	1	2	2	1	2	1	1	2	4	4
1265	68	1	1	1	1	2	2	2	1	1	1	1	1	1	1	1	1	1	1	1	1	1	1	1	1	1	2	82	174	27.0842	27	1	2	2	2	2	2	1	2	2	2	1	2	1	2	2	2	2	2
1266	72	1	2	2	2	2	2	2	1	1	1	1	1	1	1	1	1	1	1	1	1	1	1	1	1	1	2	55	162	20.9572	23	1	2	2	2	1	2	1	2	2	2	1	2	1	2	2	2	2	2
1267	86	2	2	1	2	2	2	2	1	1	1	1	1	1	1	1	1	1	1	1	1	1	1	1	1	1	1	46	140	23.4694	27	2	2	2	2	1	2	1	2	2	2	1	2	1	2	2	2	0	0
1268	73	1	2	1	1	2	2	2	1	1	1	1	1	1	1	1	1	1	1	1	1	1	1	1	1	1	1	58	153	24.7768	27	1	2	2	2	1	2	1	2	2	2	1	2	1	2	2	2	3	3
1269	71	1	1	1	1	2	2	2	1	1	1	1	1	1	1	1	1	1	1	1	1	1	1	1	1	1	1	70	165	25.7117	26	1	2	2	2	1	2	1	2	2	2	1	2	1	2	2	2	3	4
1270	70	1	2	1	1	2	2	2	1	1	1	1	1	1	1	1	1	1	1	1	1	1	1	1	1	1	1	58	154	24.4561	26	1	2	2	2	2	2	1	2	2	2	1	2	1	2	2	2	0	0
1271	86	2	1	1	1	2	2	2	1	1	1	1	1	1	1	1	1	1	1	1	1	1	1	1	1	1	1	64	166	23.2254	27	1	2	2	1	1	2	1	2	2	2	1	2	2	2	2	2	5	6
1272	73	1	2	1	1	2	2	2	1	1	1	1	1	1	1	1	1	1	1	1	1	1	1	1	1	1	2	60	152	25.9695	23	1	2	2	2	1	2	1	2	2	2	1	2	1	2	2	2	3	3
1273	80	2	1	1	1	2	2	2	2	1	1	1	1	1	1	1	1	1	1	1	1	1	1	1	1	1	2	57	158	22.8329	25	1	1	2	2	2	2	2	2	1	1	1	2	2	2	2	2	1	0
1274	75	2	2	3	2	2	2	2	1	1	1	1	1	1	1	1	1	1	1	1	1	1	1	1	1	1	2	48	153	20.5049	29	1	2	2	2	1	2	1	2	2	2	1	2	1	2	2	2	2	3
1275	71	1	2	1	1	2	2	2	1	1	1	1	1	1	1	1	1	1	1	1	1	1	1	1	1	1	1	51	150	22.6667	27	1	2	2	2	1	2	1	2	2	2	1	2	1	2	2	2	3	3
1276	78	2	1	1	1	2	2	2	1	1	1	1	1	1	1	1	1	1	1	1	1	1	1	1	1	1	2	57	164	21.1927	29	1	2	2	2	1	2	1	2	2	1	1	2	1	2	2	2	2	3
1277	73	1	2	1	1	2	2	2	1	1	1	1	1	1	1	1	1	1	1	1	1	1	1	1	1	1	2	42	149	18.9181	27	1	2	2	2	1	2	1	2	2	2	1	2	2	2	2	2	3	5
1278	70	1	2	1	2	2	2	2	1	1	1	1	1	1	1	1	1	1	1	1	1	1	1	1	1	1	2	59	162	22.4813	28	1	2	2	2	1	2	1	2	2	2	1	2	1	2	2	2	3	3
1279	67	1	2	2	1	2	2	2	1	1	1	1	1	1	1	1	1	1	1	1	1	1	1	1	1	1	2	60	149	27.0258	30	1	2	2	2	1	2	1	2	2	2	1	2	1	2	2	2	2	4
1280	84	2	2	1	2	2	2	2	1	1	1	1	1	1	1	1	1	1	1	1	1	1	1	1	1	1	2	49	150	21.7778	27	1	2	2	2	1	2	1	2	2	2	1	2	1	2	2	2	4	7
1281	76	2	2	1	1	2	2	2	1	1	1	1	1	1	1	1	1	1	1	1	1	1	1	1	1	1	2	54	150	24	29	1	2	2	2	1	2	1	2	2	2	1	2	1	2	2	2	1	0
1282	75	2	1	2	1	2	2	2	1	1	1	1	1	1	1	1	1	1	1	1	1	1	1	1	1	1	1	70	165	25.7117	24	1	2	2	2	1	2	1	2	2	1	1	2	1	2	2	2	3	10
1283	73	1	1	1	2	2	2	2	1	1	1	1	1	1	1	1	1	1	1	1	1	1	1	1	1	1	2	55	167	19.721	28	1	2	2	2	1	2	1	2	2	2	1	2	1	2	2	2	2	2
1284	77	2	1	4	1	2	2	2	1	1	1	1	1	1	1	1	1	1	1	1	1	1	1	1	1	1	1	66	166	23.9512	26	2	1	1	1	2	1	2	1	2	1	2	1	1	1	2	2	6	8
1285	75	2	2	3	1	2	2	2	1	1	1	1	1	1	1	1	1	1	1	1	1	1	1	1	1	1	2	68	164	25.2826	28	2	1	2	2	1	2	1	2	2	2	1	2	1	2	2	2	6	5
1286	71	1	1	1	1	2	2	2	1	1	1	1	1	1	1	1	1	1	1	1	1	1	1	1	1	1	1	80	179	24.968	25	1	1	2	1	1	2	1	2	1	2	2	2	1	2	2	2	2	2
1287	65	1	2	1	1	2	2	2	1	1	1	1	1	1	1	1	1	1	1	1	1	1	1	1	1	1	2	52	154	21.9261	24	2	1	2	1	2	1	2	1	1	2	2	1	1	2	1	2	5	8
1288	65	1	2	1	2	2	2	2	2	1	1	1	1	1	1	1	1	1	1	1	1	1	1	1	1	1	1	47	150	20.8889	26	2	1	2	2	2	2	2	2	1	2	1	2	2	2	1	1	2	8
1289	67	1	1	1	1	2	1	2	1	1	1	1	1	1	1	1	1	1	1	1	1	1	1	1	1	1	1	63	165	23.1405	28	1	2	2	2	1	2	1	2	2	2	1	2	1	2	2	2	0	0
1290	65	1	2	1	2	2	2	2	1	1	1	1	1	1	1	1	1	1	1	1	1	1	1	1	1	1	1	54	153	23.0681	27	2	1	2	1	2	1	2	2	2	1	1	1	2	1	1	2	5	12
1291	68	1	1	1	1	1	1	2	1	1	1	1	1	1	1	1	1	1	1	1	1	1	1	1	1	1	1	58	162	22.1003	30	2	1	2	1	1	2	2	2	2	2	2	2	2	2	1	1	5	8
1292	65	1	2	1	1	1	2	2	1	1	1	1	1	1	1	1	1	1	1	1	1	1	1	1	1	1	1	72	152	31.1634	28	2	2	2	2	1	2	1	2	2	2	1	2	1	2	2	2	5	7
1293	82	2	2	1	2	2	2	2	1	1	1	1	1	1	1	1	1	2	2	2	1	2	1	1	2	2	1	48	149	21.6206	25	2	1	1	2	2	2	1	2	2	1	1	1	2	2	1	1	5	10
1294	72	1	1	2	1	2	2	2	1	1	1	1	1	1	1	1	1	1	1	1	1	1	1	1	1	1	1	48	145	22.83	24	2	1	2	2	2	1	2	2	2	1	2	2	2	2	2	2	4	7
1295	73	1	2	2	1	2	2	2	1	1	1	1	1	1	1	1	1	1	1	1	1	1	1	1	1	1	2	44	150	19.5556	29	2	1	2	2	2	2	2	2	1	2	2	2	2	2	2	2	5	5
1296	76	2	2	1	1	2	2	2	1	1	1	1	1	1	1	1	1	1	1	1	1	1	1	1	1	1	1	54	161	20.8325	29	2	1	1	1	2	2	2	2	1	2	2	2	2	2	2	2	3	7
1297	77	2	1	1	1	2	2	2	1	1	1	1	1	1	1	1	1	1	1	1	1	1	1	1	1	1	1	48	160	18.75	24	1	2	1	2	1	2	1	2	2	2	1	2	2	2	2	2	2	7
1298	67	1	1	3	1	2	2	2	1	1	1	1	1	1	1	1	1	1	1	1	1	1	1	1	1	1	1	65	168	23.03	30	1	2	2	2	1	2	2	2	2	2	1	2	2	2	2	2	1	1
1299	75	2	1	3	1	1	1	1	1	1	1	1	1	1	1	1	1	1	1	1	1	1	1	1	1	1	1	42	166	15.2417	29	2	1	2	1	2	2	2	2	1	2	2	2	2	2	2	2	1	0
1300	68	1	2	1	1	1	2	2	1	1	1	1	1	1	1	1	1	1	1	1	1	1	1	1	1	1	2	60	154	25.2994	24	2	2	2	1	2	1	2	1	2	1	2	1	2	1	1	2	3	5
1301	89	2	2	1	2	2	2	2	1	1	1	1	1	1	1	1	1	1	1	1	1	1	1	1	1	1	1	51	148	23.2834	23	2	1	2	1	2	2	2	2	1	2	2	2	2	2	1	2	4	5
1302	80	2	1	2	1	2	2	2	1	1	1	1	1	1	1	1	1	1	1	1	1	1	1	1	1	1	1	64	164	23.7954	26	1	2	2	2	2	2	1	2	2	2	1	2	2	2	2	2	3	2
1303	70	1	2	2	1	2	2	2	1	1	1	1	1	1	1	1	1	2	1	2	1	1	1	1	1	1	1	54	156	22.1893	29	2	1	2	2	2	2	2	2	1	2	2	2	2	2	2	2	5	7
1304	65	1	2	1	2	2	2	2	1	1	1	1	1	1	1	1	1	1	1	1	1	1	1	1	1	1	2	60	161	23.1473	25	2	2	2	1	1	2	2	1	2	2	2	2	1	2	2	1	4	3
1305	69	1	2	1	2	2	2	2	1	1	1	1	1	1	1	1	1	1	1	1	1	1	1	1	1	1	1	65	154	27.4077	22	2	2	2	2	2	2	1	2	2	2	1	2	1	2	2	2	6	6
1306	83	2	2	1	2	2	2	2	1	1	1	1	1	1	1	1	1	1	1	1	1	1	1	1	1	1	1	54	148	24.653	26	1	1	2	1	1	2	1	2	1	2	1	2	1	2	2	2	3	3
1307	69	1	1	3	1	2	1	2	1	1	1	1	1	1	1	1	1	1	1	1	1	1	1	1	1	1	1	60	173	20.0474	28	2	1	2	2	2	1	2	2	2	2	1	2	2	2	2	2	1	2
1308	68	1	2	3	1	2	2	2	1	1	1	1	1	1	1	1	1	1	1	1	1	1	1	1	1	1	1	54	155	22.4766	26	1	2	2	2	1	2	1	2	2	2	1	2	1	2	2	2	0	0
1309	79	2	1	3	1	2	2	2	1	1	1	1	1	1	1	1	1	1	1	1	1	1	1	1	1	1	1	72	173	24.0569	27	1	2	2	2	2	1	1	2	2	2	1	2	1	2	2	2	4	6
1310	65	1	2	1	1	2	2	2	1	1	1	1	1	1	1	1	1	1	1	1	1	1	1	1	1	1	2	47	159	18.591	25	2	2	2	2	2	2	1	2	2	2	1	2	1	2	2	2	2	2
1311	69	1	1	3	1	2	2	2	1	1	1	1	1	1	1	1	1	1	1	1	1	1	1	1	1	1	2	62	159	24.5243	26	2	2	2	2	2	2	1	2	2	2	1	2	1	2	2	2	6	7
1312	86	2	2	1	2	2	2	2	2	1	1	1	1	1	1	2	1	2	2	2	1	1	1	1	1	2	1	52	157	21.0962	25	2	1	2	1	2	2	1	2	1	1	2	2	2	2	2	2	5	5
1313	81	2	2	1	1	2	2	2	1	1	1	1	1	1	1	1	1	2	1	2	1	1	1	1	1	2	2	44	159	17.4044	25	1	1	2	1	2	1	1	2	1	1	2	2	2	2	2	2	4	3
1314	78	2	2	1	2	2	2	2	2	1	1	1	1	1	1	1	1	2	2	2	1	1	2	2	1	2	2	59	170	20.4152	25	2	1	1	1	2	2	2	1	1	1	2	1	2	1	1	2	5	7
1315	75	2	2	2	1	2	2	2	1	1	1	1	1	1	1	1	1	1	1	1	1	1	1	1	1	1	1	53	150	23.5556	28	1	2	2	2	2	2	1	2	2	2	1	2	1	2	2	2	1	1
1316	82	2	1	1	1	2	2	2	1	1	1	1	1	1	1	1	1	1	1	1	1	1	1	1	1	1	2	62	160	24.2188	17	1	1	1	1	2	2	1	2	2	1	2	2	2	1	1	2	3	5
1317	75	2	2	1	1	2	2	2	1	1	1	1	1	1	1	1	1	1	1	1	1	1	1	1	1	1	1	55	158	22.0317	25	2	1	1	1	2	2	1	2	2	2	2	1	1	1	1	1	4	5
1318	74	1	2	1	1	2	2	2	1	1	1	1	1	1	1	1	1	1	1	1	1	1	1	1	1	1	1	59	154	24.8777	24	2	1	1	1	2	2	2	2	2	2	2	2	1	1	1	1	3	5
1319	65	1	2	1	1	2	2	2	2	1	1	1	1	1	1	1	1	2	2	2	1	1	1	1	2	1	2	57	150	25.3333	24	2	1	1	1	2	2	2	1	2	1	2	2	2	2	2	2	4	4
1320	80	2	2	1	2	2	2	2	1	1	1	1	1	1	1	1	1	2	2	2	1	1	1	1	1	2	1	60	152	25.9695	23	1	2	2	2	1	2	1	2	2	2	1	2	1	2	2	2	4	6
1321	81	2	2	1	2	2	2	2	2	1	1	1	1	1	1	1	1	2	1	2	1	2	1	1	2	2	1	52	151	22.806	20	1	2	2	2	2	2	1	2	2	2	1	2	1	2	2	2	2	2
1322	67	1	2	1	2	2	2	2	2	1	1	1	1	1	1	1	1	1	1	1	1	1	1	1	1	1	2	65	154	27.4077	23	1	2	2	1	2	2	1	2	2	1	1	2	1	2	2	2	2	6
1323	82	2	2	1	2	2	2	2	2	1	1	1	1	1	1	1	1	2	2	2	1	2	1	1	2	2	1	53	150	23.5556	18	1	1	2	2	2	2	1	2	2	2	2	1	1	2	2	2	2	4
1324	78	2	1	1	1	2	2	2	1	1	1	1	1	1	1	1	1	1	1	1	1	1	1	1	1	1	2	62	170	21.4533	24	1	1	2	2	1	2	1	2	2	2	1	2	1	2	2	2	4	10
1325	71	1	2	1	1	2	2	2	2	1	1	1	1	1	1	1	1	1	1	1	1	1	1	1	1	1	1	65	159	25.711	24	1	1	2	2	1	2	1	2	2	2	1	2	2	2	2	2	2	6
1326	70	1	1	2	1	2	2	2	1	1	1	1	1	1	1	1	1	1	1	1	1	1	1	1	1	1	1	74	168	26.2188	26	1	1	2	2	1	2	1	2	2	2	1	2	1	2	2	2	4	7
1327	75	2	1	1	1	2	2	2	1	1	1	1	1	1	1	1	1	1	1	1	1	1	1	1	1	1	1	54	166	19.5965	24	1	1	2	1	1	2	1	2	2	2	1	1	1	1	1	2	1	3
1328	77	2	2	1	1	2	2	2	2	1	1	1	1	1	1	1	1	2	1	2	1	1	1	1	2	3	1	70	162	26.6728	19	1	1	2	1	2	2	2	2	1	1	1	1	2	1	1	2	8	11
1329	68	1	2	1	2	2	2	2	2	1	1	1	1	1	1	1	1	1	1	1	1	1	1	1	1	1	1	52	150	23.1111	24	2	1	2	1	2	1	2	1	2	1	2	1	1	1	1	2	3	5
1330	69	1	2	1	1	2	2	2	2	1	1	1	1	1	1	1	1	2	2	2	1	1	1	1	1	2	1	65	164	24.1672	25	1	1	2	1	2	2	2	2	1	1	2	2	2	2	1	2	7	10
1331	74	1	2	2	2	2	2	2	2	1	1	1	1	1	1	1	1	1	1	1	1	1	1	1	1	1	1	62	158	24.8358	25	2	2	2	2	1	2	1	2	1	2	1	2	1	2	2	2	5	4
1332	70	1	2	1	2	2	2	2	1	1	1	1	1	1	1	1	1	1	1	1	1	1	1	1	1	1	1	47	149	21.1702	26	1	2	2	2	1	2	1	2	2	2	1	2	1	2	2	2	0	0
1333	75	2	2	1	2	2	2	2	2	1	1	1	1	1	1	1	1	2	1	2	1	1	1	1	1	1	1	61	150	27.1111	25	2	1	2	1	2	1	2	2	1	2	2	1	2	1	1	2	8	6
1334	68	1	2	1	2	2	2	2	1	1	1	1	1	1	1	1	1	1	1	1	1	1	1	1	1	1	1	67	158	26.8386	28	2	1	1	1	2	1	2	1	1	1	2	1	2	1	1	2	3	0
1335	65	1	2	1	2	1	2	2	2	1	1	1	1	1	1	1	1	2	2	2	1	1	1	1	1	1	1	58	149	26.1249	26	2	1	2	2	2	2	2	1	2	2	2	2	2	2	2	2	5	9
1336	69	1	1	1	1	2	2	2	1	1	1	1	1	1	1	1	1	1	1	1	1	1	1	1	1	1	2	73	165	26.8136	24	1	2	2	1	1	2	1	2	2	2	1	1	1	2	2	2	0	0
1337	65	1	2	1	1	2	2	2	1	1	1	1	1	1	1	1	1	1	1	1	1	1	1	1	1	1	1	55	155	22.8928	23	2	1	1	1	2	2	1	2	2	1	1	2	1	2	2	2	2	5
1338	69	1	2	1	2	2	2	2	1	1	1	1	1	1	1	1	1	1	1	1	1	1	1	1	1	1	1	55	156	22.6003	27	1	2	2	2	1	2	1	2	2	1	1	2	1	2	2	2	2	1
1339	71	1	1	3	2	2	2	2	2	1	1	1	1	1	1	1	1	1	1	1	1	1	1	1	1	1	1	60	162	22.8624	30	1	2	2	2	1	2	1	2	2	2	1	2	1	2	2	2	3	3
1340	77	2	2	1	2	2	2	2	1	1	1	1	1	1	1	1	1	2	2	2	2	1	2	2	1	3	1	46	160	17.9688	21	1	2	2	2	2	1	2	1	2	1	1	2	2	2	2	2	3	7
1341	66	1	1	2	1	2	2	2	1	1	1	1	1	1	1	1	1	1	1	1	1	1	1	1	1	1	1	79	170	27.3356	30	1	2	2	2	1	2	1	2	2	2	1	2	1	2	2	2	1	2
1342	78	2	2	1	2	1	2	2	1	1	1	1	1	1	1	1	1	1	1	1	1	1	1	1	1	1	1	58	148	26.4792	25	1	1	1	1	2	2	1	2	2	1	1	2	2	2	2	2	4	5
1343	77	2	1	2	2	2	2	2	1	1	1	1	1	1	1	1	1	1	1	1	1	1	1	1	1	1	1	60	167	21.5139	30	1	2	2	2	1	2	1	2	2	2	1	2	1	2	2	2	2	2
1344	65	1	2	1	2	2	2	2	2	1	1	1	1	1	1	1	1	1	1	1	1	1	1	1	1	1	2	51	153	21.7865	30	1	2	2	2	1	2	1	2	2	2	1	2	1	2	2	2	1	1
1345	85	2	2	1	2	2	2	2	1	1	1	1	1	1	1	1	1	2	2	2	1	1	1	1	1	3	1	48	153	20.5049	27	2	1	1	1	1	1	2	1	1	1	2	2	1	1	1	2	4	6
1346	71	1	2	1	2	2	2	2	2	1	1	1	1	1	1	1	1	1	1	1	1	1	1	1	1	1	1	52	148	23.74	29	1	1	2	2	2	2	2	2	1	1	2	2	2	2	1	2	5	12
1347	69	1	2	3	2	2	2	2	1	1	1	1	1	1	1	1	1	1	1	1	1	1	1	1	1	1	1	44	150	19.5556	28	2	2	2	2	1	2	1	2	2	2	1	2	1	2	2	2	1	3
1348	75	2	2	1	1	2	2	2	2	1	1	1	1	1	1	1	1	2	2	1	1	2	1	1	1	1	1	55	153	23.4952	26	2	2	2	2	2	2	1	2	2	1	1	2	2	2	2	2	6	10
1349	75	2	1	1	2	2	1	2	2	1	1	1	1	1	1	1	1	1	1	1	1	1	1	1	1	1	1	60	169	21.0077	28	1	1	2	2	1	2	1	2	2	2	1	2	1	2	2	2	3	5
1350	76	2	2	1	2	2	2	2	2	1	1	1	1	1	1	1	1	1	1	1	1	2	1	1	2	1	1	53	154	22.3478	23	1	2	2	2	1	2	1	2	2	1	1	2	1	2	2	2	3	7
1351	79	2	2	1	2	2	2	2	1	1	1	1	1	1	1	1	1	2	1	1	1	2	1	1	2	1	1	40	144	19.2901	21	2	1	2	1	2	2	2	2	2	2	2	1	2	1	2	2	5	13
1352	82	2	2	1	2	2	2	2	1	1	1	1	1	1	1	1	1	2	1	1	1	2	1	1	2	1	2	42	146	19.7035	19	2	1	2	1	2	1	2	2	2	2	2	2	1	1	1	2	1	3
1353	67	1	1	2	1	2	1	2	2	1	1	1	1	1	1	1	1	1	1	1	1	1	1	1	1	1	1	78	165	28.6501	29	1	2	2	2	1	2	1	2	2	2	1	2	1	2	2	2	0	0
1354	67	1	2	1	1	2	2	2	2	1	1	1	1	1	1	1	1	1	1	1	1	1	1	1	1	1	2	60	155	24.974	26	1	2	2	2	2	2	2	2	2	2	1	2	1	2	2	2	3	5
1355	69	1	1	1	1	2	2	2	1	1	1	1	1	1	1	1	1	1	1	1	1	1	1	1	1	1	1	52	166	18.8707	24	2	1	2	1	2	2	2	2	2	2	2	2	2	2	2	2	3	6
1356	70	1	2	1	1	2	2	2	1	1	1	1	1	1	1	1	1	1	1	1	1	1	1	1	1	1	2	58	146	27.2096	29	2	1	2	1	2	2	2	2	2	2	2	2	2	2	2	1	4	9
1357	82	2	2	1	2	2	2	2	2	1	1	2	1	1	1	1	1	2	2	2	1	2	2	2	2	3	2	40	145	19.025	16	2	1	1	1	2	1	2	2	2	2	2	2	2	2	2	1	2	6
1358	77	2	2	1	2	1	2	2	2	1	1	1	1	1	1	1	1	1	1	1	1	1	1	1	1	1	2	55	153	23.4952	28	2	1	2	1	2	2	2	2	2	2	2	2	2	2	1	2	5	6
1359	88	2	2	1	2	2	2	2	1	1	1	1	1	1	1	1	1	2	2	2	2	2	1	1	2	2	1	49	142	24.3007	24	2	1	2	2	2	2	2	1	2	1	2	2	2	2	2	2	2	0
1360	82	2	1	3	1	2	1	2	1	1	1	1	1	1	1	1	1	1	1	1	1	1	1	1	1	1	1	62	162	23.6244	24	1	2	2	2	1	2	1	2	2	2	1	2	1	2	2	2	3	5
1361	78	2	2	2	1	2	2	2	1	1	1	1	1	1	1	1	1	1	1	1	1	1	1	1	1	1	1	65	154	27.4077	23	1	2	2	1	1	2	1	2	2	2	2	2	1	2	2	2	0	0
1362	69	1	1	1	1	2	1	2	1	1	1	1	1	1	1	1	1	1	1	1	1	1	1	1	1	1	1	64	166	23.2254	29	2	1	2	1	2	2	2	2	2	2	2	2	2	1	2	2	2	4
1363	65	1	2	1	1	2	2	2	1	1	1	1	1	1	1	1	1	1	1	1	1	1	1	1	1	1	1	65	154	27.4077	29	2	1	2	1	2	2	2	1	2	2	2	2	2	2	2	2	7	4
1364	80	2	2	1	2	2	2	2	2	1	1	1	1	1	1	1	1	2	2	1	1	2	1	1	1	2	1	49	143	23.9621	21	2	1	1	1	2	2	2	2	2	1	1	2	2	2	2	2	6	9
1365	70	1	1	1	1	2	2	2	2	1	1	1	1	1	1	1	1	1	1	1	1	1	1	1	1	1	1	57	165	20.9366	29	2	2	2	2	2	2	2	2	2	2	2	2	2	2	2	2	0	0
1366	68	1	2	1	1	2	2	2	2	1	1	1	1	1	1	1	1	1	1	1	1	1	1	1	1	1	1	60	156	24.6548	27	2	2	2	2	2	2	2	1	2	2	1	2	2	2	1	2	5	3
1367	78	2	2	1	2	2	2	2	1	1	1	1	1	1	1	1	1	1	1	1	1	1	1	1	1	1	1	62	148	28.3053	27	1	1	2	2	1	2	1	2	2	2	1	2	1	2	2	1	5	5
1368	68	1	1	1	1	2	1	1	2	1	1	1	1	1	1	1	1	1	1	1	1	1	1	1	1	1	1	54	165	19.8347	29	1	2	2	2	1	2	1	2	2	2	1	2	1	2	2	2	2	3
1369	70	1	2	1	2	1	2	2	2	1	1	1	1	1	1	1	1	1	1	1	1	1	1	1	1	1	1	40	136	21.6263	24	1	2	2	2	1	2	1	2	2	2	1	2	1	2	2	2	3	10
1370	67	1	1	1	1	2	2	2	2	1	1	1	1	1	1	1	1	1	1	1	1	1	1	1	1	1	2	64	168	22.6757	23	1	2	2	2	2	1	2	1	2	2	2	2	2	1	1	2	5	11
1371	79	2	1	1	1	2	2	2	1	1	1	1	1	1	1	1	1	1	1	1	1	1	1	1	2	1	1	68	170	23.5294	27	2	1	1	1	2	1	2	1	1	1	2	1	2	1	2	2	6	11
1372	75	2	2	1	1	2	2	2	1	1	1	1	1	1	1	1	1	2	2	2	1	1	1	1	1	1	1	56	168	19.8413	28	1	1	2	1	1	2	1	2	2	2	1	2	1	2	2	2	6	5
1373	68	1	2	1	2	1	2	2	1	1	1	1	1	1	1	1	1	1	1	1	1	1	1	1	1	1	2	43	145	20.4518	25	1	2	2	2	1	2	1	2	2	2	1	2	1	2	2	2	4	8
1374	80	2	2	1	2	2	2	2	1	1	1	1	1	1	1	1	1	1	1	1	1	2	1	1	2	1	2	55	159	21.7555	21	1	2	2	2	1	2	1	2	2	2	1	2	2	2	2	2	4	11
1375	72	1	2	1	1	2	2	2	1	1	1	2	1	1	1	1	1	2	1	2	1	1	1	1	1	1	1	41	150	18.2222	28	1	2	2	1	2	1	2	1	2	2	1	2	1	2	1	2	3	7
1377	83	2	1	3	1	2	2	2	1	1	1	1	1	1	1	1	1	1	1	1	1	1	1	1	1	1	2	50	163	18.8189	23	1	2	2	2	1	2	1	2	2	2	1	2	1	2	2	2	2	2
1378	83	2	2	1	1	2	2	2	1	1	1	1	1	1	1	1	1	1	1	1	1	1	1	1	1	1	1	52	153	22.2137	26	1	2	2	2	1	2	1	2	2	2	1	2	2	2	2	2	3	7
1379	86	2	1	1	1	2	2	2	2	1	1	1	1	1	1	1	1	2	2	2	2	1	1	1	2	2	2	48	165	17.6309	26	2	1	2	1	2	2	2	1	1	2	1	2	2	2	1	2	4	6
1380	78	2	2	1	1	2	2	2	1	1	1	1	1	1	1	1	1	2	1	2	1	1	1	1	2	1	2	50	153	21.3593	21	1	2	2	2	2	2	2	2	2	1	1	2	2	2	2	2	3	5
1381	69	1	1	1	1	1	2	2	1	1	1	1	1	1	1	1	1	1	1	1	1	1	1	1	1	1	1	59	165	21.6713	21	2	2	2	2	1	2	1	2	2	1	1	2	1	2	2	2	2	1
1382	74	1	1	1	1	2	2	1	2	1	1	1	1	1	1	1	1	1	1	1	1	1	1	1	1	1	1	65	168	23.03	24	2	2	2	2	1	2	1	2	2	2	1	2	1	2	2	2	2	4
1383	71	1	2	1	2	2	2	2	2	1	1	1	1	1	1	1	1	1	1	1	1	1	1	1	1	1	1	58	160	22.6562	29	1	2	2	2	1	2	1	2	2	2	1	2	1	2	2	2	1	0
1384	84	2	1	1	1	2	2	2	2	1	1	1	1	1	1	1	1	2	2	2	1	1	1	1	3	1	2	60	168	21.2585	23	1	2	2	1	1	2	1	2	1	2	2	1	2	1	1	2	4	10
1385	75	2	2	1	1	2	2	2	1	1	1	1	1	1	1	1	1	1	1	1	1	1	1	1	1	1	2	62	156	25.4767	29	1	2	2	2	1	2	1	2	2	2	1	2	1	2	2	2	5	8
1386	77	2	2	1	1	2	2	2	1	1	1	1	1	1	1	1	1	2	1	1	1	1	1	1	1	1	2	53	155	22.0604	25	1	2	2	2	1	2	1	2	2	2	1	2	1	2	2	2	5	7
1387	69	1	1	1	1	2	1	2	2	1	1	1	1	1	1	1	1	2	2	2	1	1	1	1	1	2	2	56	165	20.5693	25	1	2	2	2	1	2	1	2	2	2	1	2	1	2	2	2	8	12
1388	67	1	2	1	1	2	2	2	2	1	1	1	1	1	1	1	1	2	2	2	1	1	1	1	1	1	2	40	164	14.8721	26	1	2	2	2	1	2	1	2	2	2	1	2	1	2	2	2	4	8
1389	67	1	1	3	1	2	2	2	2	1	1	1	1	1	1	1	1	1	1	1	1	1	1	1	1	1	1	62	171	21.2031	27	1	2	2	2	1	2	1	2	2	2	1	2	1	2	2	2	3	2
1390	80	2	1	1	2	2	1	2	2	1	1	1	1	1	1	1	1	1	1	1	1	1	1	1	1	1	1	63	170	21.7993	26	1	2	2	1	1	2	1	2	2	2	1	2	1	2	2	2	3	4
1392	77	2	2	1	2	2	2	2	1	1	1	1	1	1	1	1	1	1	1	1	1	1	1	1	1	1	2	50	142	24.7967	26	1	2	2	2	1	2	1	2	2	1	1	2	1	2	2	2	2	5
1393	85	2	2	1	2	2	2	2	2	1	1	1	1	1	1	1	1	2	2	2	1	2	1	1	2	1	1	38	135	20.8505	24	2	1	1	1	2	1	2	1	2	1	2	1	2	1	1	2	3	7
1394	79	2	2	1	2	2	2	2	2	2	2	2	1	1	1	1	2	2	2	2	1	2	2	3	2	3	1	65	145	30.9156	19	2	1	2	2	2	2	1	2	2	1	1	2	2	2	2	2	5	10
1395	79	2	2	1	2	2	2	2	1	1	1	1	1	1	1	1	1	2	1	2	1	2	1	1	2	1	1	55	150	24.4444	25	1	1	2	2	2	2	2	2	2	1	2	2	2	2	2	2	2	0
1396	80	2	2	1	1	2	2	2	2	1	1	1	1	1	1	1	1	2	2	2	1	2	1	1	1	2	2	57	155	23.7253	25	2	1	1	1	2	2	2	2	1	1	2	2	2	2	2	2	6	4
1397	79	2	1	2	1	2	2	2	1	1	1	1	1	1	1	1	1	1	1	1	1	1	1	1	1	1	2	58	160	22.6562	28	1	2	2	2	1	2	1	1	2	2	1	2	1	2	2	2	3	2
1398	77	2	2	1	2	2	2	2	1	1	1	1	1	1	1	1	1	1	1	1	1	1	1	1	1	1	1	63	163	23.7118	27	1	2	2	2	1	2	1	2	2	2	1	2	1	2	2	2	1	0
1399	76	2	1	1	1	2	2	2	1	1	1	1	1	1	1	1	1	1	1	1	1	1	1	1	1	1	2	56	167	20.0796	25	2	1	2	2	2	2	1	2	2	1	1	2	2	1	2	2	0	0
1400	69	1	2	1	1	2	2	2	1	1	1	1	1	1	1	1	1	1	1	1	1	1	1	1	1	1	2	48	150	21.3333	28	1	1	2	1	2	2	1	2	2	2	1	2	2	2	2	2	2	2
1401	83	2	2	1	2	2	2	2	2	1	1	1	1	1	1	1	1	2	2	2	1	2	1	1	2	2	2	50	150	22.2222	19	1	2	2	2	1	2	1	2	2	2	1	2	1	2	2	2	5	9
1402	70	1	2	4	1	2	2	2	1	1	1	1	1	1	1	1	1	1	1	1	1	1	1	1	1	1	1	63	158	25.2363	28	1	2	2	2	1	2	1	2	2	2	1	2	1	2	2	2	4	2
1403	66	1	1	3	1	2	1	1	1	1	1	1	1	1	1	1	1	1	1	1	1	1	1	1	1	1	1	63	169	22.0581	28	2	2	2	2	1	2	1	2	2	2	1	2	1	2	2	2	2	1
1404	72	1	2	2	2	2	2	2	1	1	1	1	1	1	1	1	1	2	2	2	1	1	1	1	1	1	1	51	151	22.3674	26	2	1	2	2	1	1	2	2	2	1	2	2	2	1	1	2	6	6
1405	73	1	2	1	2	2	2	2	1	1	1	1	1	1	1	1	1	1	1	1	1	1	1	1	1	1	1	66	160	25.7812	25	2	1	2	1	2	1	2	1	2	2	2	1	1	1	1	1	7	9
1406	73	1	1	1	1	2	2	2	1	1	1	1	1	1	1	1	1	2	2	2	1	1	1	1	2	1	1	83	162	31.6263	23	2	2	2	1	2	2	1	2	1	2	1	2	2	2	2	2	14	23
1407	66	1	2	1	1	2	2	2	2	1	1	1	1	1	1	1	1	2	2	2	1	1	1	1	2	1	1	64	156	26.2985	28	1	2	2	1	2	1	2	2	1	1	2	1	2	1	1	2	11	12
1408	69	1	2	2	1	2	2	2	1	1	1	1	1	1	1	1	1	1	1	1	1	1	1	1	1	1	2	56	155	23.3091	27	1	2	2	2	2	2	1	2	2	2	2	2	1	2	2	2	3	4
1409	85	2	2	1	2	2	2	2	2	1	1	1	1	1	1	1	1	1	1	1	1	2	1	1	2	1	2	50	152	21.6413	17	1	2	1	2	1	2	1	2	2	2	1	2	1	2	2	2	1	2
1410	78	2	1	2	1	2	2	2	1	1	1	1	1	1	1	1	1	1	1	1	1	1	1	1	2	1	2	60	162	22.8624	23	1	2	2	2	1	2	1	2	2	2	1	2	1	2	2	2	1	1
1411	78	2	2	2	1	2	2	2	1	1	1	1	1	1	1	1	1	1	1	1	1	1	1	1	1	1	1	55	148	25.1096	27	1	1	2	1	1	2	2	2	1	2	1	2	2	2	2	2	4	6
1412	75	2	2	1	1	2	2	2	1	1	1	1	1	1	1	1	1	2	2	2	1	1	1	1	1	1	1	66	158	26.4381	26	1	1	1	1	2	1	2	1	2	1	2	1	2	1	1	2	5	2
1414	67	1	2	1	2	1	2	2	2	1	1	1	1	1	1	1	1	1	1	1	1	1	1	1	2	1	1	39	135	21.3992	27	1	1	1	1	2	2	2	1	2	1	2	2	1	2	1	2	3	5
1415	75	2	1	1	1	2	2	2	2	1	1	1	1	1	1	1	1	1	1	1	1	1	1	1	1	1	2	63	163	23.7118	29	1	2	2	2	1	2	1	2	2	2	1	2	1	2	2	2	2	3
1416	72	1	2	1	1	2	2	2	2	1	1	1	1	1	1	1	1	2	1	2	1	1	1	1	1	1	2	52	150	23.1111	28	1	1	2	1	2	2	2	2	2	1	2	2	2	2	2	2	3	7
1417	74	1	2	1	2	1	2	2	2	1	1	1	1	1	1	1	1	1	1	1	1	1	1	1	1	1	1	60	156	24.6548	26	2	1	1	1	2	2	2	1	2	1	2	2	2	1	2	2	4	8
1418	79	2	2	2	1	2	2	2	1	1	1	1	1	1	1	1	1	1	1	1	1	1	1	1	1	1	1	54	154	22.7694	29	2	1	2	1	2	2	2	2	1	2	1	2	2	2	1	2	2	4
1419	74	1	1	3	1	2	1	2	1	1	1	1	1	1	1	1	1	1	1	1	1	1	1	1	1	1	1	65	167	23.3067	28	2	1	1	1	2	2	2	2	2	1	2	1	1	1	1	2	1	2
1420	70	1	1	3	2	2	2	2	2	1	1	1	1	1	1	1	1	1	1	1	1	1	1	1	1	1	1	80	170	27.6817	28	1	1	1	1	1	2	1	2	2	1	1	2	1	2	2	1	4	9
1421	77	2	1	1	1	2	2	2	1	1	1	1	1	1	1	1	1	1	1	1	1	1	1	1	2	1	2	55	160	21.4844	25	2	1	1	1	2	1	1	1	2	1	2	1	2	1	1	2	3	6
1422	75	2	2	2	1	2	2	2	1	1	1	1	1	1	1	1	1	1	1	1	1	1	1	1	1	1	2	48	157	19.4734	25	2	2	2	2	1	2	1	2	2	1	2	2	2	2	1	2	3	3
1423	74	1	2	1	2	2	1	2	2	1	1	1	1	1	1	1	1	1	1	1	1	1	1	1	1	1	1	57	150	25.3333	27	1	1	2	2	1	2	1	2	2	2	1	2	1	2	2	2	5	4
1424	72	1	2	1	2	2	2	2	1	1	1	1	1	1	1	1	1	1	1	1	1	1	1	1	1	1	1	53	151	23.2446	28	1	1	2	2	1	2	1	2	2	2	1	2	1	2	2	2	3	2
1425	80	2	1	2	1	2	2	2	1	1	1	1	1	1	1	1	1	1	1	1	1	1	1	1	1	1	1	58	162	22.1003	27	1	2	2	2	1	2	1	2	2	2	1	2	1	2	2	2	2	2
1426	71	1	2	1	1	2	2	2	1	1	1	1	1	1	1	1	1	2	1	1	1	2	1	1	1	1	1	63	155	26.2227	18	1	2	2	2	1	2	1	2	2	2	1	2	1	2	2	2	3	3
1428	88	2	2	1	1	2	2	2	2	1	2	2	1	1	1	1	1	3	3	3	2	2	2	2	2	3	1	35	155	14.5682	26	2	1	1	1	2	2	2	2	1	2	2	1	2	1	2	2	3	3
1429	66	1	1	3	1	2	2	2	1	1	1	1	1	1	1	1	1	1	1	1	1	1	1	1	1	1	1	60	170	20.7612	27	1	2	2	2	1	2	1	2	2	2	1	2	1	2	2	2	2	2
1430	80	2	1	1	1	2	2	2	1	2	2	2	1	1	1	2	2	3	3	3	2	2	2	3	2	3	1	65	170	22.4913	13	2	1	1	1	2	2	2	1	1	1	2	1	2	2	1	2	3	4
1431	76	2	2	1	1	2	2	2	1	1	1	1	1	1	1	1	1	1	1	1	1	1	1	1	1	1	2	65	156	26.7094	24	1	1	2	1	1	2	2	1	2	1	1	1	2	1	1	2	2	4
1432	78	2	1	2	2	2	2	2	2	1	1	1	1	1	1	1	1	1	1	1	1	1	1	1	1	1	2	48	150	21.3333	23	1	1	2	2	1	2	1	2	2	2	1	2	1	2	1	2	1	5
1433	66	1	1	1	1	2	2	2	1	1	1	1	1	1	1	1	1	1	1	1	1	1	1	1	1	1	2	67	165	24.6097	26	2	1	2	1	2	1	1	2	2	2	2	1	1	1	1	2	2	2
1434	67	1	2	1	1	2	2	2	1	1	1	1	1	1	1	1	1	1	1	1	1	1	1	1	1	1	1	40	135	21.9479	23	2	1	2	1	2	1	2	1	2	2	2	2	2	1	1	2	3	0
1435	80	2	2	1	2	2	2	2	1	1	1	1	1	1	1	1	1	1	1	1	1	1	1	1	1	1	1	50	156	20.5457	18	2	2	2	2	2	2	2	2	2	2	2	2	2	1	1	2	3	3
1436	76	2	1	1	1	2	2	2	1	1	1	1	1	1	1	1	1	1	1	1	1	1	1	1	1	1	1	72	168	25.5102	25	1	2	2	2	1	2	1	2	2	2	1	2	1	2	2	2	3	4
1437	69	1	2	1	1	2	2	2	2	1	1	1	1	1	1	1	1	1	1	1	1	1	1	1	1	1	2	62	153	26.4855	26	1	2	2	2	1	2	1	2	2	2	1	2	1	2	2	2	2	3
1438	75	2	2	1	2	2	2	2	1	1	1	1	1	1	1	1	1	1	1	1	1	1	1	1	1	1	2	58	150	25.7778	28	1	2	2	2	1	2	1	2	2	2	1	2	1	2	2	2	3	3
1439	71	1	2	1	2	1	2	2	1	1	1	1	1	1	1	1	1	1	1	1	1	1	1	1	1	1	2	62	158	24.8358	27	2	2	2	2	1	2	1	2	2	2	1	2	1	2	1	2	2	2
1440	79	2	1	4	1	2	2	2	1	1	1	1	1	1	1	2	1	2	2	2	1	1	1	1	1	2	1	57	160	22.2656	27	2	1	2	1	2	2	2	1	2	2	1	2	2	2	2	2	4	8
1441	78	2	2	1	1	2	2	2	2	1	1	1	1	1	1	2	1	2	2	2	1	1	1	1	1	2	1	54	140	27.551	25	2	1	2	1	2	1	2	1	2	2	2	1	2	2	1	2	7	6
1442	81	2	1	2	1	2	2	2	1	1	1	1	1	1	1	1	1	1	1	1	1	1	1	1	1	1	1	62	160	24.2188	28	2	1	2	1	2	2	1	2	2	2	1	2	2	2	2	2	2	15
1443	78	2	2	1	1	2	2	2	1	1	1	1	1	1	1	1	1	1	1	1	1	2	1	2	1	1	1	58	156	23.833	19	2	1	2	2	1	1	1	2	2	2	1	2	2	2	2	2	2	2
1444	79	2	2	1	2	2	2	2	1	1	1	2	1	1	1	2	2	3	3	3	2	2	1	2	2	3	1	57	158	22.8329	24	2	1	1	1	2	1	2	1	1	1	2	2	2	1	2	2	7	6
1445	69	1	2	1	2	2	2	2	2	1	1	1	1	1	1	1	1	1	1	1	1	1	1	1	1	1	1	52	149	23.4224	23	2	1	2	2	2	2	1	2	2	2	2	2	2	1	1	2	6	10
1446	70	1	1	1	2	1	1	2	1	1	1	1	1	1	1	1	1	1	1	1	1	1	1	1	1	1	1	61	158	24.4352	26	2	1	1	2	2	2	2	1	2	2	2	1	1	2	1	1	0	0
1447	87	2	1	1	1	1	1	2	2	1	1	1	1	1	1	1	1	3	3	3	1	1	1	1	2	3	1	60	160	23.4375	30	2	1	2	2	2	2	2	1	2	2	2	2	2	2	2	2	3	3
1449	69	1	2	1	2	2	2	2	1	1	1	1	1	1	1	1	1	1	1	1	1	1	1	1	1	1	1	50	155	20.8117	28	2	1	2	2	1	2	1	2	2	2	1	2	2	2	2	2	2	0
1450	67	1	1	3	2	2	1	2	2	1	1	1	1	1	1	1	1	2	2	2	1	1	1	1	1	1	1	82	167	29.4023	22	1	2	2	2	1	1	1	1	1	2	1	2	1	2	2	2	2	0
1451	76	2	2	1	2	2	2	2	2	1	1	1	1	1	1	1	1	2	2	2	1	1	1	1	2	1	1	52	149	23.4224	25	2	1	2	1	2	1	2	1	2	1	2	1	1	1	1	1	5	13
1452	83	2	1	1	1	2	2	1	1	1	1	1	1	1	1	1	1	1	1	1	1	1	1	1	1	1	1	52	165	19.1001	27	1	2	2	2	1	2	1	2	2	1	2	1	1	2	2	2	1	0
1453	82	2	2	1	1	2	2	2	1	1	1	1	1	1	1	1	1	1	1	1	1	1	1	1	1	1	1	50	142	24.7967	27	1	2	2	2	1	2	1	2	2	2	2	2	1	2	2	2	2	2
1454	69	1	1	4	1	2	2	2	1	1	1	1	1	1	1	1	1	1	1	1	1	1	1	1	1	1	1	71	175	23.1837	29	1	2	2	1	1	2	1	2	2	1	2	2	1	2	2	2	1	1
1455	66	1	2	3	1	2	2	2	1	1	1	1	1	1	1	1	1	1	1	1	1	1	1	1	1	1	2	47	156	19.313	27	2	1	1	2	2	1	2	1	2	1	2	2	1	1	1	1	6	3
1456	69	1	2	1	2	2	2	2	2	1	1	1	1	1	1	1	1	1	1	1	1	1	1	1	1	1	2	60	157	24.3418	21	1	2	2	2	1	2	2	2	2	2	1	2	1	2	2	2	2	4
1457	70	1	2	1	1	2	2	2	1	1	1	1	1	1	1	1	1	1	1	1	1	1	1	1	1	1	2	56	152	24.2382	27	1	2	2	2	1	2	1	2	2	2	1	2	1	2	2	2	3	4
1458	69	1	2	3	2	2	2	2	1	1	1	1	1	1	1	1	1	1	1	1	1	1	1	1	1	1	2	60	160	23.4375	28	2	1	2	1	2	2	2	2	2	2	2	2	2	1	1	2	1	5
1459	87	2	1	2	1	2	2	2	1	1	1	1	1	1	1	1	1	1	1	1	1	1	1	1	1	1	1	60	158	24.0346	26	1	1	2	2	1	2	1	2	2	2	1	2	1	2	2	2	2	2
1461	74	1	2	1	2	1	2	2	2	1	1	1	1	1	1	1	1	1	1	1	1	1	1	1	1	1	1	55	164	20.4491	23	1	1	2	2	1	2	1	2	2	2	1	2	1	2	1	2	2	9
1462	81	2	1	2	1	2	2	2	2	2	1	2	1	1	1	1	1	2	2	2	1	1	2	1	1	3	1	70	170	24.2215	21	1	1	1	1	2	1	2	1	1	1	2	1	2	1	1	2	9	3
1463	78	2	2	1	1	2	2	2	2	1	1	1	1	1	1	1	1	2	1	2	1	2	1	1	1	2	1	58	158	23.2335	26	2	1	1	1	2	1	2	1	1	1	2	1	2	1	1	2	3	9
1464	77	2	2	1	1	1	2	2	1	1	1	1	1	1	1	1	1	1	1	1	1	1	1	1	1	1	1	48	150	21.3333	22	2	1	1	1	2	2	2	2	2	1	2	2	2	2	2	2	4	7
1465	69	1	2	1	2	2	2	2	2	1	1	1	1	1	1	1	1	1	1	1	1	1	1	1	1	1	1	70	156	28.764	26	1	1	2	1	2	1	2	2	1	2	1	2	2	2	1	2	6	7
1466	81	2	2	1	2	2	2	2	2	1	1	1	1	1	1	1	1	1	1	1	1	1	1	1	1	1	2	57	155	23.7253	27	1	1	2	1	2	2	2	2	2	2	1	2	2	2	2	2	5	7
1467	87	2	2	1	2	2	2	2	2	1	1	2	1	1	1	1	1	2	1	2	1	2	1	1	1	1	1	56	158	22.4323	28	2	1	1	1	2	2	2	2	2	2	2	1	2	1	2	2	3	6
1468	70	1	1	2	1	2	2	2	1	1	1	1	1	1	1	1	1	1	1	1	1	1	1	1	1	1	1	64	165	23.5078	27	2	1	2	2	2	2	2	2	2	2	2	2	2	2	2	2	5	7
1469	84	2	2	1	2	2	2	2	1	1	1	1	1	1	1	1	1	1	1	1	1	1	1	1	1	1	2	48	152	20.7756	19	2	1	2	1	1	2	2	1	2	1	2	1	2	1	2	2	0	0
1470	82	2	1	1	2	2	2	1	1	1	1	1	1	1	1	1	1	1	1	1	1	1	1	1	1	1	1	70	162	26.6728	27	1	1	2	1	1	2	1	2	2	1	1	2	1	2	2	2	2	2
1471	71	1	1	3	1	2	2	2	1	1	1	1	1	1	1	1	1	2	1	2	1	1	1	1	1	1	1	68	168	24.093	30	2	1	2	2	2	2	1	2	2	2	1	2	2	2	2	2	3	8
1472	76	2	1	1	1	2	2	2	1	1	1	1	1	1	1	1	1	1	1	1	1	1	1	1	1	1	2	58	167	20.7967	24	1	2	2	1	1	2	1	2	2	2	1	2	1	2	2	2	2	2
1473	65	1	2	1	1	2	2	2	2	1	1	1	1	1	1	1	1	1	1	1	1	1	1	1	1	1	1	53	146	24.864	27	2	2	2	2	2	2	2	2	2	2	2	2	1	2	2	2	2	1
1474	84	2	2	1	2	1	2	2	1	1	1	1	1	1	1	1	1	1	1	1	1	1	1	1	1	1	1	55	148	25.1096	20	2	1	1	1	2	2	2	1	2	1	2	1	2	1	2	1	4	4
1476	79	2	2	1	2	2	2	2	1	1	1	1	1	1	1	1	1	1	1	1	1	1	1	1	1	1	2	62	156	25.4767	24	2	2	2	1	1	2	1	2	2	1	2	1	1	2	2	2	6	6
1477	80	2	1	2	1	2	2	2	1	1	1	1	1	1	1	1	1	1	1	1	1	1	1	1	1	1	1	60	169	21.0077	26	2	1	1	1	2	1	2	1	1	1	2	1	1	1	1	2	3	4
1478	75	2	2	2	1	2	2	2	1	1	1	1	1	1	1	1	1	1	1	1	1	1	1	1	1	1	1	58	149	26.1249	27	1	2	2	2	1	1	1	2	2	2	1	2	1	2	2	2	5	4
1479	80	2	1	1	1	2	2	2	1	1	1	1	1	1	1	1	1	1	1	1	1	1	1	1	1	1	2	65	169	22.7583	26	2	1	2	1	2	1	2	1	1	1	2	1	2	1	1	2	5	6
1480	68	1	2	1	1	2	2	2	2	1	1	1	1	1	1	1	1	1	1	1	1	1	1	1	1	1	1	56	155	23.3091	26	1	1	2	2	1	2	1	2	2	2	1	2	1	2	2	2	4	3
1481	65	1	1	1	1	2	2	2	1	1	1	2	1	1	1	1	1	2	2	2	1	1	1	1	1	2	1	60	159	23.7332	25	2	2	1	1	1	2	1	2	1	2	1	2	1	1	1	2	2	1
1482	79	2	1	3	1	2	1	2	1	1	1	1	1	1	1	1	1	1	1	1	1	1	1	1	1	1	2	59	160	23.0469	27	1	1	2	2	1	2	1	2	2	1	1	2	1	2	2	2	4	6
1483	77	2	2	2	1	2	2	2	1	1	1	1	1	1	1	1	1	1	1	1	1	1	1	1	1	1	1	55	158	22.0317	26	1	2	2	2	1	2	1	2	2	1	1	2	1	2	2	2	6	5
1484	81	2	1	4	1	2	2	2	1	1	1	1	1	1	1	1	1	1	1	1	1	1	1	1	1	1	1	83	172	28.0557	28	1	2	2	2	1	2	1	2	2	1	1	2	1	2	2	2	0	0
1485	66	1	1	2	1	2	2	2	2	1	1	1	1	1	1	1	1	1	1	1	1	1	1	1	1	1	1	65	163	24.4646	25	2	1	1	1	2	1	2	1	1	1	2	2	1	2	2	1	2	2
1486	73	1	2	1	2	2	2	2	1	1	1	1	1	1	1	1	1	1	1	1	1	1	1	1	1	1	1	65	154	27.4077	25	1	2	2	1	1	1	2	2	2	2	2	1	1	2	2	2	2	3
1487	77	2	1	1	1	2	2	2	1	1	1	1	1	1	1	1	1	1	1	1	1	1	1	1	1	1	1	57	153	24.3496	25	1	2	2	2	1	2	1	2	2	2	1	2	1	2	2	2	2	1
1488	71	1	2	1	1	2	2	2	1	1	1	1	1	1	1	1	1	1	1	1	1	1	1	1	1	1	1	54	153	23.0681	25	1	1	1	2	2	2	2	2	2	2	1	2	1	2	2	2	7	9
1489	81	2	2	1	2	2	2	2	1	1	1	1	1	1	1	1	1	1	1	1	1	1	1	1	1	1	2	46	151	20.1746	23	1	2	2	1	2	2	2	1	2	2	2	1	1	1	2	1	6	6
1490	89	2	1	1	1	2	2	2	1	1	1	1	1	1	1	1	1	1	1	1	1	1	1	1	1	1	2	60	165	22.0386	28	1	1	2	1	2	2	2	2	2	2	2	1	1	2	2	2	4	3
1491	81	2	2	1	1	2	2	2	1	1	1	1	1	1	1	1	1	1	1	1	1	1	1	1	2	1	2	45	141	22.6347	18	2	2	1	1	1	2	1	2	2	1	2	1	2	2	1	2	5	5
1492	70	1	2	1	1	2	2	2	1	1	1	1	1	1	1	1	1	1	1	1	1	1	1	1	1	1	1	45	148	20.5442	25	1	2	2	2	1	2	1	2	2	2	1	2	1	2	2	2	4	3
1493	81	2	1	4	1	2	2	2	2	1	1	1	1	1	1	1	1	1	1	1	1	1	1	1	1	1	1	60	175	19.5918	26	1	2	2	2	1	2	2	2	2	2	1	2	1	2	2	2	1	2
1494	76	2	2	3	1	2	2	2	2	2	2	2	2	1	2	1	2	3	3	3	2	2	2	3	2	3	1	55	160	21.4844	20	2	1	2	1	2	2	2	2	1	1	2	2	2	2	2	2	4	10
1495	77	2	2	2	2	2	2	2	1	1	1	1	1	1	1	1	1	1	1	1	1	1	1	1	1	1	1	55	146	25.8022	27	2	1	2	1	2	2	2	2	1	2	2	2	2	2	2	2	5	6
1496	79	2	1	3	1	2	1	2	2	1	1	1	1	1	1	1	1	2	2	2	1	1	2	1	2	2	1	50	167	17.9282	27	2	1	2	1	2	2	2	2	1	2	2	2	2	2	1	2	5	6
1497	81	2	1	1	1	2	2	2	1	1	1	1	1	1	1	1	1	2	2	2	2	2	1	1	1	2	1	57	161	21.9899	26	2	2	2	2	2	2	2	2	1	2	2	2	2	2	2	2	4	8
1498	76	2	2	1	1	2	2	2	1	1	1	1	1	1	1	1	1	1	1	1	1	1	1	1	1	1	1	57	158	22.8329	27	2	2	2	1	2	2	2	2	2	2	2	2	2	2	1	2	2	4
1499	76	2	1	4	1	2	2	2	1	1	1	1	1	1	1	1	1	1	1	1	1	1	1	1	1	1	1	63	165	23.1405	29	1	2	2	2	2	2	1	2	2	2	1	2	2	2	2	2	0	0
1500	69	1	2	2	1	2	2	2	1	1	1	1	1	1	1	1	1	1	1	1	1	1	1	1	1	1	1	55	158	22.0317	29	1	2	2	2	2	2	1	2	2	2	1	2	2	2	2	2	2	2
1501	77	2	2	1	2	2	2	2	1	1	1	1	1	1	1	1	1	1	1	1	1	1	1	1	1	1	2	55	157	22.3133	23	2	1	2	1	2	2	2	2	2	2	2	1	2	1	1	2	3	3
1502	69	1	1	2	1	2	2	2	1	1	1	1	1	1	1	1	1	1	1	1	1	1	1	1	1	1	1	82	168	29.0533	26	2	2	2	1	2	2	2	2	2	1	2	2	2	2	2	2	4	5
1503	65	1	2	2	1	2	2	2	1	1	1	1	1	1	1	2	1	2	2	2	1	1	1	1	1	1	2	73	163	27.4756	24	2	2	2	1	2	2	2	2	1	1	2	2	2	2	2	2	5	4
1504	68	1	1	1	1	2	1	2	1	1	1	1	1	1	1	1	1	1	1	1	1	1	1	1	1	1	1	60	160	23.4375	28	2	2	2	2	2	2	2	2	2	2	2	2	1	2	2	2	3	3
1505	83	2	1	3	1	2	2	2	2	1	1	1	1	1	1	1	1	2	2	2	1	1	1	2	2	2	1	66	175	21.551	24	2	2	2	2	2	2	2	2	1	2	2	1	2	2	2	2	3	3
1506	80	2	2	1	1	2	2	2	1	1	1	1	1	1	1	2	1	2	2	2	1	1	1	1	1	2	1	60	160	23.4375	29	2	2	2	2	2	2	2	2	1	2	2	2	2	2	2	2	2	4
1507	73	1	1	4	1	2	2	2	1	1	1	1	1	1	1	1	1	1	1	1	1	1	1	1	1	1	1	74	175	24.1633	30	1	2	2	2	2	2	2	2	2	2	2	2	1	2	2	2	1	4
1508	70	1	2	2	1	2	2	2	1	1	1	1	1	1	1	1	1	1	1	1	1	1	1	1	1	1	1	68	162	25.9107	29	1	2	2	2	1	2	2	2	2	2	2	2	2	2	2	2	3	3
1509	79	2	2	2	2	2	2	2	1	1	1	1	1	1	1	1	1	1	1	1	1	1	1	1	1	1	1	59	152	25.5367	30	2	1	1	2	2	2	2	2	2	1	2	1	2	1	2	2	5	5
1510	70	1	2	1	2	2	2	2	1	1	1	1	1	1	1	1	1	1	1	1	1	1	1	1	1	1	2	80	149	36.0344	22	2	1	2	1	2	2	2	2	2	2	2	2	2	2	2	2	4	6
1511	82	2	2	1	2	2	2	2	1	1	1	1	1	1	1	1	1	1	1	1	1	1	1	1	1	1	1	57	156	23.4221	24	1	2	2	2	1	2	1	2	2	2	1	2	1	2	2	2	2	1
1512	72	1	2	3	2	2	2	2	2	1	1	1	1	1	1	1	1	1	1	1	1	1	1	1	1	1	1	53	153	22.6409	27	2	1	2	1	2	2	1	2	1	1	1	2	2	2	2	2	3	5
1513	71	1	1	3	1	2	2	2	1	1	1	1	1	1	1	1	1	1	1	1	1	1	1	1	1	1	1	65	170	22.4913	28	1	2	2	2	1	2	1	2	2	2	1	2	1	2	2	2	2	2
1514	73	1	2	1	2	1	2	2	1	1	1	1	1	1	1	1	1	1	1	1	1	1	1	1	1	1	1	48	152	20.7756	25	1	2	2	2	1	2	1	2	2	2	1	2	1	2	2	2	3	6
1515	66	1	1	2	1	2	2	2	1	1	1	1	1	1	1	1	1	1	1	1	1	1	1	1	1	1	1	73	174	24.1115	30	1	2	2	2	1	2	1	2	2	2	1	2	1	2	2	2	2	2
1516	65	1	1	3	1	2	2	2	1	1	1	1	1	1	1	1	1	1	1	1	1	1	1	1	1	1	1	60	164	22.3081	28	1	2	2	1	2	2	1	2	2	2	1	2	1	2	2	2	3	5
1517	71	1	1	2	1	2	2	2	1	1	1	1	1	1	1	1	1	1	1	1	1	1	1	1	1	1	1	70	170	24.2215	25	2	1	2	1	1	2	1	2	2	1	1	2	1	2	2	2	0	0
1518	80	2	2	1	2	1	2	2	1	1	1	1	1	1	1	1	1	1	1	1	1	2	1	1	2	1	1	55	156	22.6003	23	2	2	2	2	2	2	1	2	2	1	1	2	1	2	2	2	6	6
1519	65	1	1	1	1	2	2	2	1	1	1	1	1	1	1	1	1	1	1	1	1	1	1	1	1	1	1	50	154	21.0828	23	1	2	2	2	1	2	1	2	2	1	1	2	1	2	2	2	0	0
1520	67	1	2	1	1	2	2	2	1	1	1	1	1	1	1	1	1	1	1	1	1	1	1	1	1	1	1	58	152	25.1039	28	1	2	2	2	1	2	1	2	2	1	1	2	1	2	2	2	1	2
1521	82	2	1	1	1	2	2	2	1	1	1	1	1	1	1	1	1	1	1	1	1	1	1	1	1	1	1	60	166	21.7738	26	2	2	2	2	2	2	2	1	2	1	2	2	1	2	1	2	2	2
1522	77	2	2	2	2	2	2	2	1	1	1	1	1	1	1	1	1	1	1	1	1	1	1	1	1	1	2	46	148	21.0007	27	1	2	2	2	1	2	1	2	2	2	1	2	1	2	2	2	0	0
1523	72	1	1	1	1	2	1	2	1	1	1	1	1	1	1	1	1	1	1	1	1	1	1	1	1	1	1	64	173	21.3839	28	1	2	2	2	2	2	1	2	2	2	1	2	1	2	2	2	3	4
1524	82	2	2	1	2	1	2	2	1	1	1	1	1	1	1	1	1	1	1	1	1	2	1	1	2	1	1	56	156	23.0112	21	1	2	2	1	1	2	1	2	2	1	2	2	1	2	2	2	4	4
1525	70	1	2	1	1	2	2	2	1	1	1	1	1	1	1	1	1	1	1	1	1	1	1	1	1	1	1	57	158	22.8329	27	2	1	2	1	2	2	2	2	2	2	2	2	2	2	2	2	4	4
1526	78	2	1	1	1	2	2	2	1	1	1	1	1	1	1	1	1	1	1	1	1	1	1	1	1	1	1	58	159	22.9421	26	1	2	2	2	2	2	1	2	2	1	2	2	1	2	2	2	4	5
1527	77	2	1	1	1	2	2	2	1	1	1	1	1	1	1	1	1	1	1	1	1	1	1	1	1	1	1	56	167	20.0796	28	1	2	2	2	1	2	1	2	2	2	1	2	1	2	2	2	3	5
1528	69	1	2	1	1	2	2	2	1	1	1	1	1	1	1	1	1	1	1	1	1	1	1	1	1	1	1	60	169	21.0077	24	1	1	2	2	2	2	1	2	2	1	1	2	1	2	2	2	5	7
1529	85	2	2	1	2	2	2	2	2	1	1	1	1	1	1	2	2	2	2	2	2	2	1	2	1	2	1	52	150	23.1111	17	2	1	1	1	2	1	2	2	1	1	2	1	2	2	2	1	6	6
1530	85	2	2	1	2	2	2	2	1	1	1	1	1	1	1	1	1	2	2	2	1	2	1	1	2	2	1	45	145	21.4031	26	1	2	2	1	1	2	1	2	1	2	2	2	2	2	2	2	1	0
1531	78	2	1	3	1	2	2	2	1	1	1	1	1	1	1	1	1	1	1	1	1	1	1	1	1	1	1	65	166	23.5883	26	1	2	2	2	1	2	1	2	2	2	1	2	1	2	2	2	2	2
1532	68	1	2	1	2	2	2	2	1	1	1	1	1	1	1	1	1	1	1	1	1	1	1	1	1	1	1	69	159	27.2932	30	1	2	2	1	2	2	1	2	2	2	2	2	2	1	2	2	5	8
1533	65	1	1	1	1	2	2	2	1	1	1	1	1	1	1	1	1	1	1	1	1	1	1	1	1	1	2	65	163	24.4646	23	1	2	2	2	1	2	2	2	2	2	2	2	1	2	1	2	2	3
1534	78	2	1	2	1	2	2	2	2	1	1	1	1	1	1	2	1	2	2	2	1	1	2	1	1	2	1	50	167	17.9282	16	2	1	1	1	2	2	2	2	1	2	2	1	2	1	1	2	4	8
1536	69	1	1	1	1	2	2	2	2	1	1	1	1	1	1	1	1	1	1	1	1	1	1	1	1	1	2	69	165	25.3444	27	1	1	2	2	1	2	1	2	2	2	1	2	1	2	2	2	4	3
1537	77	2	2	3	2	2	2	2	1	1	1	1	1	1	1	1	1	1	1	1	1	1	1	1	1	1	2	43	142	21.3251	25	2	2	2	1	1	2	1	2	2	2	1	2	1	2	1	2	3	0
1538	77	2	1	4	2	2	1	2	2	1	1	1	1	1	1	1	1	1	1	1	1	1	1	1	1	1	1	66	163	24.841	24	2	1	1	1	2	2	2	2	2	2	2	1	1	2	2	1	5	7
1539	69	1	2	3	2	2	2	2	1	1	1	1	1	1	1	1	1	1	1	1	1	1	1	1	1	1	2	54	153	23.0681	29	1	2	2	1	1	2	1	2	2	2	1	2	1	2	2	2	5	5
1540	72	1	1	1	1	2	2	2	1	1	1	1	1	1	1	1	1	1	1	1	1	1	1	1	1	1	2	53	163	19.9481	23	1	1	2	2	1	2	1	2	2	1	1	2	1	2	2	2	2	1
1541	83	2	2	1	2	2	2	1	1	1	1	1	1	1	1	1	1	1	1	1	1	1	1	1	2	1	2	50	145	23.7812	23	1	2	2	2	2	2	1	2	2	2	1	2	2	2	2	2	1	0
1542	74	1	2	1	2	2	2	2	1	1	1	1	1	1	1	1	1	2	1	2	1	1	1	1	1	2	1	49	150	21.7778	18	2	2	1	2	1	2	1	1	2	1	1	1	1	1	1	2	3	7
1543	75	2	1	3	1	2	2	2	1	1	1	1	1	1	1	1	1	1	1	1	1	1	1	1	1	1	2	75	165	27.5482	23	1	2	2	2	1	2	1	2	2	2	1	2	2	2	2	2	1	1
1544	95	2	2	1	2	2	2	2	1	2	1	2	1	1	1	1	2	2	2	2	1	2	1	3	2	2	2	45	150	20	15	1	1	2	2	1	2	1	1	2	1	1	2	2	2	2	2	2	0
1545	73	1	2	1	2	2	2	2	1	2	1	2	1	1	1	1	2	2	2	1	1	1	1	1	1	1	2	51	150	22.6667	22	1	2	2	2	1	2	1	2	2	2	1	2	1	2	2	2	3	7
1546	74	1	1	3	1	2	2	2	1	1	1	1	1	1	1	1	1	1	1	1	1	1	1	1	1	1	2	67	169	23.4586	27	1	2	2	2	2	2	1	2	2	2	1	2	2	2	2	2	4	3
1547	70	1	2	1	2	2	2	2	1	1	1	1	1	1	1	1	1	1	1	1	1	1	1	1	1	1	2	62	154	26.1427	21	1	2	2	2	1	2	1	2	2	2	1	1	1	2	2	2	1	2
1548	77	2	2	1	2	2	2	2	2	1	1	1	1	1	1	1	1	1	1	1	1	1	1	1	1	1	1	50	139	25.8786	25	1	1	2	2	1	2	1	2	2	2	1	2	1	2	2	2	1	0
1549	84	2	2	1	2	2	2	2	2	1	1	1	1	1	1	2	1	2	2	2	1	2	1	1	2	3	1	74	146	34.7157	16	2	1	1	1	2	2	2	2	2	1	2	2	2	1	2	2	2	1
1550	75	2	1	4	1	2	2	2	1	1	1	1	1	1	1	1	1	1	1	1	1	1	1	1	1	1	1	64	167	22.9481	26	1	2	2	2	1	2	1	2	2	2	1	2	1	2	2	2	2	1
1551	81	2	1	3	1	2	2	2	2	1	1	2	1	1	1	2	1	1	1	1	1	1	1	1	1	1	1	47	152	20.3428	24	2	1	1	1	2	1	2	2	1	1	1	1	1	1	1	1	4	6
1552	78	2	2	1	1	2	2	2	2	1	1	1	1	1	1	1	1	1	1	1	1	1	1	1	1	1	1	42	138	22.0542	22	2	1	1	1	2	1	2	1	2	1	2	1	1	1	1	2	4	5
1553	69	1	1	1	1	2	2	2	1	1	1	1	1	1	1	1	1	1	1	1	1	1	1	1	1	1	1	63	169	22.0581	25	1	2	2	2	1	2	1	2	2	2	1	2	1	2	2	2	1	1
1554	74	1	1	1	1	2	2	2	1	1	1	1	1	1	1	1	1	1	1	1	1	1	1	1	1	1	2	73	166	26.4915	27	1	2	2	2	1	2	1	2	2	2	1	2	1	2	2	2	2	3
1555	66	1	2	2	1	2	2	2	1	1	1	1	1	1	1	1	1	1	1	1	1	1	1	1	1	1	2	65	165	23.8751	28	1	2	2	2	1	2	1	2	2	2	1	2	1	2	2	2	2	4
1556	96	2	1	1	1	2	2	2	1	1	1	1	1	1	1	1	1	2	2	2	2	1	1	1	2	2	2	48	160	18.75	21	1	1	2	1	1	2	1	2	2	2	1	1	2	2	2	2	1	3
1557	91	2	2	1	1	2	2	2	1	1	1	1	1	1	1	1	1	2	2	2	2	2	2	2	1	2	2	45	155	18.7305	16	1	1	2	1	1	2	1	2	2	2	1	1	2	2	2	2	0	0
1558	70	1	1	1	2	2	1	2	1	1	1	1	1	1	1	1	1	1	1	1	1	1	1	1	1	1	1	57	160	22.2656	29	1	2	2	2	1	2	1	2	2	2	1	2	1	2	2	2	1	5
1559	86	2	2	1	2	1	2	2	1	1	1	1	1	1	1	1	1	2	1	2	2	1	1	1	1	2	1	43	143	21.0279	28	1	1	2	2	1	2	1	2	2	1	1	2	2	2	2	2	3	2
1560	91	2	1	1	1	2	2	2	1	1	1	1	1	1	1	1	1	2	2	2	1	1	1	1	2	1	1	66	157	26.7759	26	1	1	2	2	1	2	1	2	2	1	1	2	2	2	2	2	2	4
1561	81	2	2	1	1	2	2	2	1	1	1	1	1	1	1	1	1	2	1	2	1	1	1	1	1	1	1	55	145	26.1593	19	1	1	2	2	1	2	1	2	2	1	1	2	2	2	2	2	3	4
1562	81	2	2	1	2	2	2	2	1	1	1	1	1	1	1	1	1	2	1	2	1	1	1	1	1	1	2	50	161	19.2894	28	2	2	2	1	2	2	1	2	1	1	2	2	2	2	2	2	1	4
1563	80	2	2	1	2	2	2	2	1	1	1	1	1	1	1	1	1	1	1	1	1	1	1	1	1	1	2	35	145	16.6468	19	2	1	1	2	2	2	2	2	2	1	2	1	2	1	1	2	2	0
1564	77	2	2	1	2	2	2	2	1	1	1	1	1	1	1	1	1	2	2	2	2	2	1	1	1	2	2	59	150	26.2222	21	1	1	2	2	1	2	1	2	2	1	1	2	2	2	2	2	4	9
1565	98	2	2	1	2	2	2	2	1	1	1	1	1	1	1	1	1	2	2	2	2	2	2	2	1	2	2	43	153	18.369	21	2	2	2	1	1	2	2	2	2	1	2	2	2	2	2	2	3	7
1566	67	1	1	3	1	2	2	2	1	1	1	1	1	1	1	1	1	1	1	1	1	1	1	1	1	1	2	65	172	21.9713	29	1	2	2	2	1	2	1	2	2	2	1	2	1	2	2	2	0	0
1567	73	1	1	1	1	2	1	1	1	1	1	1	1	1	1	1	1	1	1	1	1	1	1	1	1	1	1	63	169	22.0581	29	1	2	2	2	1	2	1	2	2	2	1	2	1	2	2	2	2	1
1568	71	1	2	1	1	2	2	2	1	1	1	1	1	1	1	1	1	1	1	1	2	1	1	1	1	1	2	65	150	28.8889	24	1	2	2	2	1	2	1	2	2	2	1	2	1	2	2	2	3	7
1569	75	2	1	1	2	2	2	2	1	1	1	1	1	1	1	1	1	1	1	1	1	1	1	1	1	1	1	57	167	20.4382	29	1	2	2	2	1	2	1	2	2	2	1	2	2	2	2	2	2	3
1570	67	1	1	3	1	2	2	2	1	1	1	1	1	1	1	1	1	1	1	1	1	1	1	1	1	1	2	48	168	17.0068	26	1	2	2	2	1	2	1	2	2	2	1	2	2	2	2	2	0	0
1571	68	1	2	2	2	1	2	2	1	1	1	1	1	1	1	1	1	1	1	1	1	1	1	1	1	1	1	64	160	25	27	1	2	2	1	1	2	1	2	2	2	1	2	1	2	2	1	7	7
1572	65	1	2	1	2	1	1	2	1	1	1	1	1	1	1	1	1	1	1	1	1	1	1	1	1	1	2	51	151	22.3674	25	2	2	2	2	2	2	2	1	2	2	2	2	1	2	1	1	7	4
1573	81	2	2	1	2	2	2	2	2	1	1	2	1	1	1	1	1	2	2	2	2	2	2	2	2	2	1	55	144	26.5239	26	2	1	2	1	2	1	2	1	2	1	2	1	2	2	2	1	9	14
1574	68	1	2	1	2	1	2	2	1	1	1	1	1	1	1	1	1	1	1	1	1	1	1	1	1	1	2	56	156	23.0112	24	1	1	2	1	1	2	1	2	1	1	1	2	2	2	2	2	7	6
1575	69	1	1	1	2	2	2	2	1	1	1	1	1	1	1	1	1	1	1	1	1	1	1	1	1	1	1	60	156	24.6548	23	2	1	2	1	2	2	2	2	2	2	2	2	2	2	2	2	3	4
1576	85	2	2	1	2	2	2	2	1	1	1	1	1	1	1	1	1	2	2	2	1	2	2	2	1	2	1	45	150	20	15	2	1	1	1	2	1	2	1	2	1	2	1	1	1	1	1	5	6
1577	65	1	1	2	2	2	2	2	1	1	1	1	1	1	1	1	1	1	1	1	1	1	1	1	1	1	1	62	165	22.7732	26	2	2	2	2	2	2	2	2	2	2	2	2	1	2	1	1	3	3
1578	66	1	2	1	2	1	2	2	1	1	1	1	1	1	1	1	1	1	2	2	1	2	1	2	1	2	2	70	149	31.5301	21	2	1	2	1	2	2	2	2	2	1	2	1	2	1	1	2	7	13
1579	73	1	2	2	1	1	2	2	1	1	1	1	1	1	1	1	1	1	1	1	1	1	1	1	1	1	1	50	155	20.8117	23	1	2	2	2	1	2	1	2	2	2	1	2	1	2	2	2	3	4
1580	81	2	2	1	2	1	2	2	1	2	1	1	1	1	1	1	2	2	2	1	1	1	1	1	1	2	1	60	155	24.974	22	1	2	2	2	1	2	1	2	2	1	1	2	1	2	2	1	5	3
1581	76	2	2	1	2	1	2	2	1	2	1	1	1	1	1	2	2	2	1	2	1	1	1	1	1	1	2	51	140	26.0204	19	1	2	2	2	1	2	1	2	2	2	1	2	1	2	2	1	7	7
1582	80	2	1	3	1	2	2	2	2	1	1	1	1	1	1	1	1	2	2	2	2	1	2	1	1	2	1	76	170	26.2976	19	2	2	1	1	2	2	2	1	2	2	2	2	2	2	2	1	8	17
1583	72	1	1	2	1	2	2	2	1	1	1	1	1	1	1	1	1	1	1	1	1	1	1	1	1	1	1	57	168	20.1956	24	2	2	2	2	1	2	1	2	2	2	1	2	1	2	2	2	1	2
1584	87	2	2	1	2	1	2	2	1	2	1	1	1	1	1	1	2	2	2	1	1	2	1	2	1	2	1	45	155	18.7305	26	2	1	2	1	2	2	2	1	2	1	2	2	2	2	2	2	4	4
1585	74	1	1	1	1	2	2	2	1	1	1	1	1	1	1	1	1	1	1	1	1	1	1	1	1	1	2	83	175	27.102	28	2	1	2	2	1	2	1	2	2	2	1	2	1	2	2	2	1	1
1586	70	1	2	1	1	2	2	2	2	1	1	1	1	1	1	1	1	1	1	1	1	1	1	1	1	1	2	56	149	25.2241	26	2	1	2	2	1	2	1	2	2	1	2	2	1	1	2	1	2	5
1587	74	1	1	1	2	2	1	2	2	1	1	1	1	1	1	1	1	1	1	1	1	1	1	1	1	1	1	62	173	20.7157	26	1	2	2	2	1	2	1	2	1	2	2	2	1	2	2	2	0	0
1588	66	1	2	3	1	2	2	2	2	1	1	1	1	1	1	1	1	1	1	1	1	1	1	1	1	1	1	49	143	23.9621	28	2	1	1	1	2	2	2	1	2	1	1	2	2	1	1	2	6	7
1589	78	2	2	1	2	2	2	2	2	1	1	1	1	1	1	1	1	1	1	1	1	1	1	1	1	1	1	63	152	27.268	20	2	2	1	2	1	2	1	2	2	2	1	2	1	2	2	2	4	10
1590	72	1	1	1	1	2	1	2	2	1	1	1	1	1	1	1	1	1	1	1	1	1	1	1	1	1	1	61	161	23.533	24	1	2	2	2	1	2	1	2	2	2	1	2	1	2	2	2	0	0
1591	65	1	2	1	2	2	2	2	1	1	1	1	1	1	1	1	1	1	1	1	1	1	1	1	1	1	1	55	155	22.8928	25	2	1	1	1	1	1	1	2	2	1	1	2	2	2	2	2	2	1
1592	76	2	2	4	2	2	1	2	1	1	1	1	1	1	1	1	1	1	1	1	1	1	1	1	1	1	1	43	148	19.6311	25	1	1	2	2	1	2	1	2	2	2	1	2	2	2	2	2	1	0
1593	83	2	1	1	1	2	2	2	2	1	1	1	1	1	1	1	1	1	1	1	1	1	1	1	1	1	1	70	160	27.3438	27	2	1	1	1	1	2	1	2	2	1	1	2	2	2	2	2	5	4
1594	79	2	2	1	1	2	2	2	2	1	1	1	1	1	1	1	1	1	1	1	1	1	1	1	1	1	2	55	140	28.0612	25	1	1	2	2	2	1	2	1	1	2	1	2	2	2	2	2	6	3
1595	70	1	1	1	2	1	1	2	1	1	1	1	1	1	1	1	1	1	1	1	1	1	1	1	1	1	1	62	162	23.6244	28	1	2	2	2	1	2	1	2	2	2	1	1	1	2	2	2	2	2
1596	71	1	2	1	2	2	2	2	1	1	1	1	1	1	1	1	1	1	1	1	1	2	1	1	2	1	2	60	154	25.2994	19	1	1	2	1	2	1	1	2	1	1	1	2	1	2	1	2	4	6
1597	70	1	2	1	2	2	2	2	1	1	1	1	1	1	1	1	1	1	1	1	1	1	1	1	2	1	2	50	140	25.5102	15	1	2	2	2	1	1	1	1	1	1	1	2	2	1	2	2	2	2
1598	73	1	2	1	2	2	2	2	1	1	1	1	1	1	1	2	1	1	1	1	1	1	1	1	1	1	2	58	154	24.4561	22	1	2	2	2	1	2	1	1	2	2	2	1	2	1	1	2	3	2
1599	70	1	1	1	1	2	1	2	1	1	1	1	1	1	1	1	1	1	1	1	1	1	1	1	1	1	1	80	170	27.6817	25	1	2	2	2	1	2	1	2	2	2	1	2	1	2	2	2	2	3
1600	65	1	2	1	1	2	2	2	1	1	1	1	1	1	1	1	1	1	1	1	1	1	1	1	1	1	1	59	153	25.204	26	2	1	1	2	1	1	1	2	1	2	1	2	2	1	2	2	2	3
1601	77	2	2	1	2	2	2	2	2	1	1	1	1	1	1	1	1	1	1	1	1	2	1	1	2	1	2	41	137	21.8445	18	1	1	2	1	1	1	1	2	2	2	2	2	2	2	2	2	4	5
1602	92	2	1	1	2	2	2	1	2	1	1	1	1	1	1	1	1	1	1	1	1	1	1	1	1	1	2	67	170	23.1834	16	1	1	2	1	1	2	1	2	2	1	1	1	1	1	2	2	3	3
1603	68	1	1	1	1	2	1	2	2	1	1	1	1	1	1	1	1	1	1	1	1	1	1	1	1	1	1	64	162	24.3865	20	2	1	2	1	2	1	2	2	2	1	1	1	1	1	2	2	3	3
1604	72	1	2	1	2	2	2	2	2	1	1	1	1	1	1	1	1	1	1	1	1	1	1	1	1	1	2	51	142	25.2926	23	1	2	2	2	1	2	1	2	2	2	1	2	1	2	2	2	2	0
1605	82	2	1	1	1	2	2	2	2	1	1	1	1	1	1	1	1	1	1	1	1	1	1	1	1	1	1	50	163	18.8189	25	1	2	2	2	1	2	1	2	2	2	2	2	1	1	2	2	1	0
1606	77	2	2	1	1	2	2	2	2	1	1	1	1	1	1	2	1	1	1	1	1	1	1	1	1	1	1	45	147	20.8247	21	2	2	2	1	2	2	1	2	2	2	2	1	2	1	2	2	6	9
1607	80	2	1	1	1	2	2	2	2	1	1	1	1	1	1	1	1	1	1	1	1	1	1	1	1	1	1	65	164	24.1672	25	1	2	2	1	2	2	1	2	2	2	1	2	2	1	2	2	4	2
1608	72	1	2	1	1	2	2	2	1	1	1	1	1	1	1	1	1	1	1	1	1	1	1	1	1	1	1	62	154	26.1427	23	1	1	2	1	2	2	2	2	1	1	2	2	2	1	2	2	5	5
1609	78	2	1	1	1	2	2	1	2	1	1	1	1	1	1	1	1	1	1	1	1	1	1	1	1	1	2	60	163	22.5827	27	1	2	2	2	2	1	1	1	2	1	1	2	2	1	2	2	6	5
1610	74	1	2	1	1	2	2	2	2	1	1	1	1	1	1	1	1	1	1	1	1	1	1	1	2	1	1	47	137	25.0413	16	2	1	2	1	2	1	2	1	1	2	1	2	2	1	2	2	4	4
1611	76	2	1	1	1	2	1	2	2	2	1	1	1	1	1	1	2	2	1	1	1	1	1	1	1	1	2	68	167	24.3824	26	1	2	1	2	1	2	1	2	2	2	1	2	1	2	2	2	3	3
1612	67	1	2	2	1	2	1	2	1	1	1	1	1	1	1	1	1	1	1	1	1	1	1	1	1	1	1	54	162	20.5761	25	2	1	1	1	2	2	2	2	1	1	2	1	2	1	2	1	3	5
1613	73	1	2	1	2	2	2	2	1	1	1	1	1	1	1	1	1	1	1	1	1	1	1	1	1	1	1	50	149	22.5215	25	2	1	2	2	2	2	1	2	2	1	1	2	2	2	2	2	4	6
1614	86	2	2	1	2	1	2	2	2	1	1	1	1	1	1	1	1	1	1	1	1	2	1	1	2	1	2	46	145	21.8787	19	1	1	1	1	1	2	1	2	1	2	1	1	2	1	1	2	5	10
1615	78	2	1	1	1	2	2	2	1	1	1	1	1	1	1	1	1	1	1	1	1	1	1	1	1	1	1	60	159	23.7332	25	2	1	1	1	1	1	1	2	2	2	1	2	2	2	2	2	2	4
1616	76	2	2	1	1	2	2	2	2	1	1	1	1	1	1	1	1	1	1	1	1	2	1	1	2	1	2	41	140	20.9184	23	1	2	2	2	1	2	1	2	2	1	1	2	2	2	2	2	4	8
1617	76	2	2	1	2	2	2	2	2	1	1	1	1	1	1	1	1	1	1	1	1	2	1	1	2	1	1	42	138	22.0542	17	2	1	1	1	2	2	1	2	2	1	2	1	2	1	2	2	4	5
1618	81	2	1	1	1	2	2	2	2	1	1	1	1	1	1	1	1	1	1	1	1	1	1	1	1	1	2	55	160	21.4844	26	2	1	2	2	2	2	2	1	2	1	2	2	2	1	2	2	3	2
1619	80	2	2	1	1	2	2	2	2	2	2	2	1	1	1	2	2	2	2	2	1	1	2	1	2	3	1	60	153	25.6312	21	1	1	1	2	1	2	1	1	1	2	1	1	2	1	1	2	6	7
1620	67	1	2	1	2	2	2	2	1	1	1	1	1	1	1	1	1	1	1	1	1	1	1	1	1	1	1	40	141	20.1197	24	1	2	2	2	1	1	1	2	2	1	1	2	2	2	2	2	3	2
1621	68	1	1	1	1	2	2	2	1	1	1	1	1	1	1	1	1	1	1	1	1	1	1	1	1	1	1	63	170	21.7993	26	2	1	2	2	2	2	2	2	2	2	1	2	2	2	2	2	3	13
1622	68	1	1	1	1	2	2	2	1	1	1	1	1	1	1	1	1	1	1	1	1	1	1	1	1	1	2	58	171	19.8352	27	1	2	2	2	1	2	1	2	2	2	2	2	1	2	2	2	0	0
1623	77	2	1	1	2	2	1	2	1	1	1	1	1	1	1	1	1	1	1	1	1	1	1	1	1	1	1	50	154	21.0828	23	1	1	2	1	2	2	2	2	2	2	1	2	2	2	2	2	0	0
1624	74	1	1	1	1	2	2	2	1	1	1	1	1	1	1	1	1	2	1	2	1	1	1	1	1	1	2	54	167	19.3625	23	2	1	2	1	2	2	1	2	2	2	2	2	1	2	2	2	2	5
1625	74	1	2	1	2	2	2	2	1	1	1	1	1	1	1	1	1	1	1	1	1	1	1	1	1	1	2	59	165	21.6713	22	2	2	2	2	1	2	1	2	2	2	2	2	1	2	2	2	3	3
1626	84	2	2	1	2	2	2	2	1	1	1	1	1	1	1	1	1	2	1	2	1	2	1	2	1	1	2	55	155	22.8928	14	1	2	2	2	2	2	1	2	2	2	2	2	2	2	2	2	1	1
1627	82	2	2	1	2	2	2	2	1	1	1	1	1	1	1	1	1	2	2	2	2	2	2	2	2	2	2	49	158	19.6283	12	1	1	1	1	2	2	2	1	2	1	2	2	2	2	2	2	1	2
1628	69	1	2	1	1	2	2	2	1	1	1	1	1	1	1	1	1	1	1	1	1	1	1	1	1	1	1	77	162	29.34	29	1	2	2	2	1	2	1	2	2	2	1	2	2	2	2	2	5	6
1629	74	1	1	1	1	2	1	2	1	1	1	1	1	1	1	1	1	1	1	1	1	1	1	1	1	1	1	65	170	22.4913	26	1	2	2	2	1	2	1	2	2	2	1	2	2	2	2	2	3	8
1630	71	1	1	2	2	2	1	2	1	1	1	1	1	1	1	1	1	1	1	1	1	1	1	1	1	1	2	60	169	21.0077	27	1	2	2	2	1	2	1	2	2	2	2	2	2	1	1	2	0	0
1631	72	1	2	2	2	2	2	2	1	1	1	1	1	1	1	1	1	1	1	1	1	1	1	1	1	1	2	54	155	22.4766	29	1	2	2	2	1	2	1	2	2	2	1	2	2	2	2	2	3	3
1632	72	1	2	1	1	2	2	2	1	1	1	1	1	1	1	1	1	2	1	2	2	1	1	1	1	1	2	56	157	22.719	24	1	2	2	2	1	2	1	2	2	2	1	2	2	2	2	2	4	4
1633	70	1	1	4	2	2	2	2	1	1	1	1	1	1	1	1	1	1	1	1	1	1	1	1	1	1	1	60	165	22.0386	29	2	2	2	2	1	2	1	2	2	2	1	2	1	2	2	2	2	1
1634	66	1	1	1	1	2	2	2	1	1	1	1	1	1	1	1	1	1	1	1	1	1	1	1	1	1	2	69	170	23.8754	28	1	2	1	2	1	2	1	2	2	2	1	2	1	2	2	2	0	0
1635	82	2	1	2	1	2	2	2	1	1	1	1	1	1	1	1	1	1	1	1	1	1	1	1	1	1	1	47	150	20.8889	30	2	2	2	1	2	2	1	2	2	2	2	2	2	2	2	2	1	1
1636	84	2	2	1	2	2	2	2	1	1	1	1	1	1	1	1	1	2	1	2	1	1	1	1	1	1	2	37	145	17.5981	19	1	2	2	2	1	2	2	2	2	2	1	2	2	2	2	2	3	5
1637	69	1	1	1	1	2	1	2	1	1	1	1	1	1	1	1	1	1	1	1	1	1	1	1	1	1	1	60	162	22.8624	27	2	2	2	2	1	2	1	2	2	2	1	2	2	2	2	2	0	0
1638	82	2	2	1	2	2	2	2	1	1	1	1	1	1	1	1	1	2	2	2	2	2	1	2	1	2	2	40	143	19.5609	17	1	2	2	2	1	2	1	2	2	2	1	2	2	2	2	2	2	2
1639	73	1	1	4	2	2	1	2	1	1	1	1	1	1	1	1	1	1	1	1	1	1	1	1	1	1	2	60	170	20.7612	27	1	2	2	2	1	2	1	2	2	2	1	2	1	2	2	2	0	0
1640	73	1	2	1	1	2	2	2	2	1	1	1	1	1	1	1	1	1	1	1	1	1	1	1	1	1	1	38	144	18.3256	21	1	1	2	2	2	2	2	2	1	2	2	1	2	1	1	2	3	8
1641	73	1	1	2	1	2	2	1	2	1	1	1	1	1	1	1	1	1	1	1	1	1	1	1	1	1	1	76	159	30.0621	27	2	1	2	1	1	2	1	2	2	2	1	2	1	2	2	1	2	3
1642	80	2	1	1	2	2	2	2	2	1	1	1	1	1	1	1	1	1	1	1	1	1	1	1	1	1	2	53	156	21.7784	19	1	1	2	2	1	2	1	2	2	1	2	1	2	1	2	2	2	2
1643	89	2	1	1	1	1	2	2	2	1	1	1	1	1	1	1	1	1	1	1	1	1	1	1	1	1	2	68	160	26.5625	22	1	1	2	2	1	2	1	2	2	2	1	2	1	2	2	2	3	7
1644	86	2	2	1	1	1	2	2	1	1	1	1	1	1	1	1	1	1	1	1	1	1	1	1	1	1	2	49	148	22.3703	25	1	1	2	2	1	2	1	2	2	2	1	2	1	2	2	2	3	8
1645	75	2	2	1	2	2	2	2	1	1	1	1	1	1	1	2	1	1	1	1	1	2	1	1	2	1	1	57	147	26.3779	22	2	1	1	1	2	1	2	1	2	2	2	1	2	1	2	1	2	0
1646	78	2	2	1	2	2	2	2	2	1	1	1	1	1	1	1	1	1	1	1	1	1	1	1	1	1	1	55	145	26.1593	26	1	2	2	1	2	2	2	2	1	2	1	2	1	2	2	2	3	2
1647	78	2	2	1	2	2	2	2	1	1	1	1	1	1	1	1	1	2	2	1	1	1	1	1	1	1	1	35	136	18.923	18	1	1	2	1	2	2	1	2	2	2	1	2	2	1	2	2	2	0
1648	79	2	1	1	2	2	2	2	1	1	1	1	1	1	1	1	1	1	1	1	1	1	1	1	1	1	1	62	160	24.2188	18	1	1	1	1	1	2	1	2	2	1	1	2	2	2	2	2	2	3
1649	65	1	1	3	1	2	1	2	1	1	1	1	1	1	1	1	1	1	1	1	1	1	1	1	1	1	1	69	174	22.7903	25	1	2	2	2	1	2	1	2	2	2	1	2	1	2	2	2	1	1
1650	76	2	2	1	2	2	2	2	2	1	1	1	1	1	1	1	1	1	1	1	1	1	1	1	1	1	1	62	147	28.6917	22	2	1	1	1	2	2	2	1	1	1	2	1	2	1	1	2	3	5
1651	81	2	1	2	1	2	2	2	1	1	1	1	1	1	1	1	1	2	2	1	1	1	2	1	1	2	2	57	151	24.9989	20	1	1	2	1	2	2	1	2	2	1	1	2	1	2	2	2	3	4
1652	75	2	2	1	1	2	2	2	2	1	1	1	1	1	1	1	1	1	1	1	1	1	1	1	1	1	1	49	147	22.6757	25	1	2	2	2	2	2	1	2	2	1	1	2	1	2	2	2	2	1
1653	80	2	2	1	2	2	2	2	2	1	1	1	1	1	1	1	1	1	1	1	1	2	1	1	2	1	1	58	147	26.8407	16	2	1	1	1	1	2	2	1	2	2	1	1	2	2	2	2	2	0
1654	82	2	2	1	2	2	2	2	2	1	1	1	1	1	1	1	1	1	1	1	1	1	1	1	1	1	1	55	143	26.8962	26	2	1	1	1	2	1	2	1	1	2	2	1	2	1	1	2	2	3
1655	70	1	2	1	2	2	2	2	1	1	1	1	1	1	1	1	1	1	1	1	1	1	1	1	1	1	2	64	150	28.4444	27	1	2	2	2	1	2	1	2	2	2	1	2	1	2	2	2	4	5
1656	78	2	1	2	1	2	2	2	1	1	1	1	1	1	1	1	1	1	1	1	1	1	1	1	2	1	1	62	164	23.0518	23	1	2	2	2	1	2	1	2	2	2	1	2	1	2	2	2	3	5
1657	75	2	2	1	1	2	2	2	1	1	1	1	1	1	1	1	1	1	1	1	1	1	1	1	1	1	1	64	153	27.3399	26	1	2	2	1	2	2	1	2	2	1	2	2	1	2	2	2	4	4
1658	73	1	1	1	1	2	2	2	1	1	1	2	1	1	1	1	2	2	2	2	1	1	1	1	1	2	2	62	168	21.9671	28	1	1	2	1	1	1	2	1	1	1	1	2	2	1	2	2	7	11
1659	66	1	2	1	1	2	2	2	1	1	1	1	1	1	1	1	1	1	1	1	1	1	1	1	1	1	1	58	150	25.7778	25	1	2	2	2	1	1	1	2	2	1	2	2	1	2	2	2	3	2
1660	69	1	1	3	1	2	1	2	1	1	1	1	1	1	1	1	1	1	1	1	1	1	1	1	1	1	1	65	160	25.3906	27	1	2	2	2	1	2	1	2	2	2	1	2	1	2	2	2	2	2
1661	76	2	2	1	2	1	1	2	2	1	1	2	1	1	1	1	2	2	2	2	1	1	2	2	1	2	2	50	145	23.7812	18	2	1	1	1	2	1	2	1	1	1	2	1	2	2	1	2	4	7
1662	80	2	1	3	1	2	2	1	2	1	1	1	1	1	1	1	1	1	1	1	1	1	1	1	1	1	1	50	169	17.5064	28	1	2	2	2	1	2	1	2	2	2	1	2	2	2	2	2	1	0
1663	79	2	2	1	2	2	2	2	2	1	1	1	1	1	1	1	1	1	1	1	1	1	1	1	1	1	1	51	140	26.0204	21	1	1	2	1	1	2	1	2	2	1	1	1	2	2	2	2	2	6
1664	72	1	1	1	1	2	2	1	1	1	1	1	1	1	1	1	1	1	1	1	1	1	1	1	1	1	1	70	159	27.6888	22	1	1	2	1	1	2	1	2	1	1	1	1	1	2	2	2	2	10
1665	69	1	2	1	1	2	2	2	2	1	1	1	1	1	1	1	1	1	1	1	1	1	1	1	1	1	1	60	150	26.6667	28	1	2	2	2	1	2	1	2	2	2	1	2	1	2	2	2	4	2
1666	77	2	1	2	1	2	2	2	1	1	1	1	1	1	1	1	1	1	1	1	1	1	1	1	1	1	1	77	170	26.6436	22	2	1	2	2	2	2	2	1	2	2	2	2	1	2	2	2	2	3
1667	76	2	2	2	1	2	2	2	2	1	1	1	1	1	1	1	1	1	1	1	1	1	1	1	1	1	1	66	150	29.3333	29	1	2	2	2	1	2	1	2	1	2	1	2	1	2	2	2	3	3
1668	66	1	2	1	2	2	2	2	2	1	1	1	1	1	1	1	1	1	1	1	1	1	1	1	1	1	1	46	150	20.4444	28	1	2	2	2	1	2	1	2	2	2	1	2	1	2	2	2	3	2
1669	80	2	2	1	2	1	2	2	1	1	1	1	1	1	1	2	1	1	1	2	1	1	1	1	1	1	1	55	150	24.4444	29	2	1	1	1	2	1	2	1	2	2	2	1	1	2	2	2	5	6
1670	74	1	2	1	2	2	2	2	1	1	1	1	1	1	1	1	2	2	2	2	1	1	1	1	1	1	1	63	150	28	25	1	2	2	1	2	2	1	2	2	2	1	2	1	2	2	2	6	6
1671	74	1	1	2	1	2	2	2	1	1	1	1	1	1	1	1	1	1	1	1	1	1	1	1	1	1	1	72	173	24.0569	23	1	2	2	2	1	2	1	2	2	2	1	2	1	2	2	2	5	6
1672	72	1	2	1	1	2	2	2	1	1	1	1	1	1	1	1	1	1	1	1	1	1	1	1	1	1	1	55	156	22.6003	23	2	2	2	2	1	2	2	2	2	2	2	2	1	2	2	1	3	3
1673	73	1	1	2	1	2	1	2	1	1	1	1	1	1	1	1	1	1	1	1	1	1	1	1	1	1	2	68	169	23.8087	24	1	2	2	2	2	2	2	2	2	2	1	2	1	2	2	2	5	2
1674	65	1	1	2	1	2	2	2	1	1	1	1	1	1	1	1	1	1	1	1	1	1	1	1	1	1	1	75	165	27.5482	24	1	2	2	2	1	2	1	2	2	2	1	2	1	2	2	2	0	0
1675	65	1	2	3	1	2	2	2	1	1	1	1	1	1	1	1	1	1	1	1	1	1	1	1	1	1	1	50	155	20.8117	26	1	2	2	2	2	2	1	2	2	2	1	2	1	2	2	1	5	11
1676	68	1	2	3	1	2	2	2	1	1	1	1	1	1	1	1	1	1	1	1	1	1	1	1	1	1	1	68	157	27.5873	23	1	2	2	2	1	2	1	2	2	2	1	2	1	2	2	1	5	5
1677	79	2	2	1	2	2	2	2	1	2	1	1	1	1	1	2	2	2	1	2	1	2	1	1	1	1	2	60	150	26.6667	18	1	2	2	2	1	2	1	2	2	2	1	2	2	2	2	2	7	10
1678	68	1	1	4	1	2	1	2	1	1	1	1	1	1	1	1	1	2	2	1	1	1	1	1	1	1	1	72	172	24.3375	26	2	2	1	1	2	2	2	2	2	1	2	1	2	2	2	2	5	4
1679	82	2	1	1	2	2	2	2	1	1	1	1	1	1	1	1	1	2	2	1	1	2	1	2	2	1	2	70	160	27.3438	19	1	2	2	2	1	2	1	2	2	2	1	2	1	2	2	2	1	0
1680	77	2	2	1	2	2	2	2	1	1	1	1	1	1	1	1	1	1	1	1	1	2	1	1	2	1	2	60	160	23.4375	24	1	2	2	2	1	2	1	2	2	1	1	2	1	2	2	2	5	3
1681	81	2	2	1	2	2	2	2	2	1	1	1	1	1	1	1	1	1	1	1	1	1	1	1	1	1	2	45	144	21.7014	24	1	2	2	2	1	2	1	2	2	2	1	2	1	2	2	2	3	6
1682	79	2	2	1	2	2	2	2	1	1	1	1	1	1	1	1	1	1	1	1	1	2	1	1	2	1	1	57	157	23.1247	22	1	1	2	1	1	2	1	2	2	1	2	1	2	2	2	2	2	3
1683	84	2	1	1	1	2	2	2	2	1	1	1	1	1	1	1	1	1	1	1	1	1	1	1	1	1	2	51	158	20.4294	24	2	2	1	1	2	2	2	2	2	2	2	2	1	2	2	2	0	0
1684	81	2	2	1	1	2	2	2	1	1	1	1	1	1	1	1	1	1	1	1	1	1	1	1	2	1	2	40	138	21.004	25	2	1	1	1	2	1	2	1	1	1	2	1	2	2	2	2	1	1
1685	75	2	1	2	1	2	1	2	1	1	1	1	1	1	1	1	1	1	1	1	1	1	1	1	1	1	2	54	167	19.3625	29	1	2	2	2	1	2	1	2	2	2	1	2	1	2	2	2	1	1
1686	73	1	2	1	1	2	2	2	1	1	1	1	1	1	1	1	1	1	1	1	1	1	1	1	1	1	2	58	160	22.6562	29	1	2	2	2	1	2	1	2	2	2	1	2	1	2	2	2	3	3
1687	85	2	1	1	2	2	2	1	1	1	1	1	1	1	1	1	1	1	1	1	1	1	1	1	1	1	2	60	159	23.7332	26	1	2	2	2	1	2	1	2	2	2	1	2	2	2	2	2	3	5
1688	81	2	1	1	1	2	2	2	1	1	1	1	1	1	1	1	1	1	1	1	1	1	1	1	1	1	2	59	164	21.9363	27	1	2	2	2	1	2	2	2	2	2	2	2	1	2	2	2	2	2
1689	80	2	1	1	1	2	2	2	1	1	1	1	1	1	1	1	1	1	1	1	1	1	1	1	1	1	2	50	157	20.2848	27	1	2	2	2	1	2	1	2	2	2	1	2	2	2	2	2	1	0
1690	78	2	2	1	1	2	2	2	1	1	1	1	1	1	1	1	1	2	1	2	1	1	1	1	1	1	2	45	147	20.8247	25	1	2	2	2	1	2	1	2	2	2	2	2	1	2	2	2	1	1
1691	68	1	2	1	1	2	2	2	1	1	1	1	1	1	1	1	1	1	1	1	1	1	1	1	1	1	2	57	154	24.0344	26	2	1	2	1	1	2	1	2	2	2	2	1	2	1	2	2	0	0
1692	78	2	2	1	2	2	2	2	1	1	1	1	1	1	1	1	1	2	1	2	1	3	1	1	1	1	2	55	153	23.4952	15	2	2	2	2	1	1	1	2	2	1	2	2	2	2	2	2	1	1
1693	83	2	2	1	2	2	2	2	1	1	1	1	1	1	1	1	1	2	2	1	1	2	1	1	2	2	2	50	135	27.4348	14	1	2	2	2	2	2	1	1	1	1	1	2	1	2	1	2	2	4
1694	86	2	2	1	2	2	2	2	1	1	1	1	1	1	1	1	1	2	1	2	1	1	1	1	2	2	1	52	143	25.4291	20	1	2	2	2	1	2	1	2	2	2	2	1	1	2	2	2	2	1
1695	70	1	1	2	1	2	2	2	1	1	1	1	1	1	1	1	1	1	1	1	1	1	1	1	1	1	1	74	170	25.6055	29	1	2	2	2	1	2	1	2	2	2	1	2	1	2	2	2	4	5
1696	73	1	2	1	1	2	2	2	1	1	1	1	1	1	1	1	1	1	1	1	1	1	1	1	1	1	1	50	162	19.052	27	1	2	2	2	1	2	1	2	2	1	1	2	1	2	2	2	2	1
1697	79	2	1	2	1	2	2	2	1	1	1	1	1	1	1	1	1	1	1	1	1	1	1	1	1	1	2	65	165	23.8751	26	1	2	2	2	1	2	1	2	1	2	1	2	1	2	2	2	2	0
1698	70	1	2	2	1	2	2	2	1	1	1	1	1	1	1	1	1	1	1	1	1	1	1	1	1	1	1	51	146	23.9257	30	2	1	2	1	2	2	2	2	1	2	1	2	2	2	2	2	1	1
1699	84	2	2	1	2	2	2	2	1	1	1	1	1	1	1	1	1	2	2	2	1	2	1	1	2	2	1	40	150	17.7778	24	2	1	1	1	2	1	2	1	2	1	2	2	2	2	2	2	7	5
1700	65	1	2	2	1	2	2	2	1	1	1	1	1	1	1	1	1	1	1	1	1	1	1	1	1	1	1	52	150	23.1111	28	1	2	2	2	1	1	1	1	2	1	1	2	1	2	2	2	4	7
1701	65	1	1	2	1	2	2	2	1	1	1	1	1	1	1	1	1	1	1	1	1	1	1	1	1	1	2	68	164	25.2826	26	1	2	2	1	2	2	2	2	2	2	1	2	1	2	2	2	2	1
1702	71	1	1	2	1	2	1	2	2	1	1	1	1	1	1	1	1	1	1	1	1	1	1	1	1	1	2	50	169	17.5064	21	1	2	2	2	1	2	1	2	2	2	1	2	1	2	2	2	0	0
1703	70	1	2	1	1	2	2	2	1	1	1	1	1	1	1	1	1	1	1	1	1	1	1	1	1	1	1	47	145	22.3543	24	1	2	2	1	2	1	2	2	2	2	1	2	1	2	2	2	0	0
1704	77	2	1	1	1	2	2	2	1	1	1	1	1	1	1	1	1	1	1	1	1	1	1	1	1	1	1	55	160	21.4844	17	2	1	1	1	2	1	2	1	1	1	2	1	2	1	1	2	2	5
1705	74	1	2	3	1	2	2	2	1	1	1	1	1	1	1	1	1	1	1	1	1	1	1	1	1	1	2	58	153	24.7768	30	1	2	2	1	2	2	1	2	2	2	1	2	1	2	2	2	1	3
1706	76	2	1	4	1	2	2	2	1	1	1	1	1	1	1	1	1	1	1	1	1	1	1	1	1	1	1	63	171	21.5451	25	1	2	2	2	1	2	2	2	2	2	1	2	1	2	2	2	2	3
1707	69	1	2	3	1	2	2	2	1	1	1	1	1	1	1	1	1	1	1	1	1	1	1	1	1	1	1	58	165	21.3039	27	1	2	2	1	2	2	1	2	2	2	2	2	1	2	2	2	3	5
1708	68	1	2	3	1	2	2	2	1	1	1	1	1	1	1	1	1	1	1	1	1	1	1	1	1	1	1	57	159	22.5466	29	1	2	2	2	1	2	1	2	2	2	1	2	1	2	2	2	2	2
1709	78	2	2	3	1	2	2	2	1	1	1	1	1	1	1	1	1	1	1	1	1	1	1	1	1	1	2	55	162	20.9572	27	1	2	2	1	1	2	1	2	2	1	2	2	1	2	2	2	3	3
1710	82	2	2	2	2	2	2	2	1	1	1	1	1	1	1	1	1	1	1	1	1	1	1	1	1	1	1	49	150	21.7778	25	1	2	2	2	2	2	1	2	2	2	1	2	1	2	2	2	7	6
1711	88	2	1	4	1	2	2	2	1	1	1	1	1	1	1	1	2	2	2	2	2	1	1	1	1	2	1	78	172	26.3656	27	1	1	2	1	2	2	1	2	1	2	1	2	2	2	2	2	4	4
1712	71	1	1	4	1	2	1	2	1	1	1	1	1	1	1	1	1	1	1	1	1	1	1	1	1	1	2	68	158	27.2392	26	1	2	2	2	1	2	1	2	2	2	1	2	1	2	2	2	0	0
1713	66	1	2	3	1	2	2	2	1	1	1	1	1	1	1	1	1	1	1	1	1	1	1	1	1	1	2	55	156	22.6003	26	1	2	2	2	1	2	1	2	2	2	1	2	1	2	2	2	1	1
1714	70	1	1	4	1	2	2	2	1	1	1	1	1	1	1	1	1	1	1	1	1	1	1	1	1	1	1	79	174	26.0933	30	1	2	2	2	1	2	1	2	2	2	1	2	1	2	2	2	1	1
1715	65	1	2	4	1	2	2	2	1	1	1	1	1	1	1	1	1	1	1	1	1	1	1	1	1	1	2	52	160	20.3125	30	1	2	2	2	1	2	1	2	2	2	1	2	2	2	2	2	1	1
1716	72	1	2	1	1	2	2	2	1	1	1	1	1	1	1	1	1	1	1	1	1	1	1	1	1	1	2	77	160	30.0781	21	1	1	2	2	2	2	1	2	2	2	1	2	2	2	2	2	2	5
1717	68	1	1	3	1	2	2	2	1	1	1	1	1	1	1	1	1	1	1	1	1	1	1	1	1	1	2	83	182	25.0574	25	1	2	2	2	2	2	1	2	2	2	1	2	1	2	2	2	1	1
1718	71	1	1	2	1	2	2	2	1	1	1	1	1	1	1	1	1	1	1	1	1	1	1	1	1	1	1	50	163	18.8189	26	1	2	2	2	1	2	1	2	2	2	2	2	1	2	2	2	1	0
1719	68	1	2	1	1	2	2	2	1	1	1	1	1	1	1	1	1	1	1	1	1	1	1	1	1	1	2	63	165	23.1405	23	1	2	2	2	1	2	1	2	2	2	1	2	1	2	2	2	1	1
1720	76	2	1	2	1	2	1	2	1	1	1	1	1	1	1	1	1	1	1	1	1	1	1	1	1	1	1	75	170	25.9516	26	1	2	2	2	2	2	2	2	2	2	1	2	1	2	2	2	1	1
1721	69	1	2	1	1	2	2	2	1	1	1	1	1	1	1	1	1	1	1	1	1	1	1	1	1	1	1	53	148	24.1965	25	2	1	1	1	2	2	2	2	2	2	2	2	2	2	2	2	3	6
1722	80	2	2	1	2	2	2	2	1	1	1	1	1	1	1	1	1	1	1	1	1	1	1	1	1	1	1	40	145	19.025	16	1	1	1	2	2	2	2	2	2	2	2	2	2	2	2	2	2	5
1723	71	1	1	2	1	2	2	2	1	1	1	1	1	1	1	1	1	1	1	1	1	1	1	1	1	1	1	60	170	20.7612	30	1	2	2	2	1	2	1	2	2	2	1	2	1	1	1	2	0	0
1724	69	1	2	1	1	2	2	2	1	1	1	1	1	1	1	1	1	1	1	1	1	1	1	1	1	1	2	56	160	21.875	24	1	1	2	2	2	2	2	2	2	2	1	2	1	2	2	2	1	0
1725	74	1	2	1	2	2	2	2	1	1	1	1	1	1	1	1	1	1	1	1	1	1	1	1	1	1	2	45	143	22.006	22	2	2	2	2	2	2	2	2	1	1	2	1	2	1	1	2	2	2
1726	83	2	2	1	2	1	2	2	2	1	1	1	1	1	1	1	1	1	1	1	1	2	1	1	2	1	2	52	151	22.806	20	1	2	2	2	1	2	1	2	2	2	1	2	1	2	2	2	1	1
1727	73	1	2	1	1	2	2	2	1	1	1	1	1	1	1	1	1	1	1	1	1	1	1	1	1	1	2	60	156	24.6548	30	1	2	2	2	1	2	1	2	2	2	1	2	1	2	2	2	0	0
1728	68	1	1	1	2	2	1	2	2	1	1	1	1	1	1	1	1	1	1	1	1	2	1	1	2	1	1	54	168	19.1327	28	2	1	2	1	2	2	2	1	2	1	2	1	2	2	1	2	3	4
1729	78	2	2	1	1	2	2	2	1	1	1	1	1	1	1	1	1	1	1	1	1	1	1	1	1	1	2	57	160	22.2656	24	2	2	2	1	1	2	1	2	2	2	1	2	1	2	2	2	4	5
1730	78	2	2	1	2	2	2	2	2	1	1	1	1	1	1	1	1	1	1	1	1	1	1	1	1	1	1	54	148	24.653	19	2	1	2	2	2	2	2	1	2	1	2	2	2	1	1	1	7	9
1731	78	2	1	3	1	2	2	2	1	1	1	1	1	1	1	1	1	1	1	1	1	1	1	1	1	1	2	53	158	21.2306	21	1	2	2	2	1	2	1	2	2	1	1	2	1	2	2	2	3	3
1732	74	1	2	2	1	2	2	2	1	1	1	1	1	1	1	1	1	1	1	1	1	1	1	1	1	1	1	73	163	27.4756	28	1	2	2	2	1	2	1	2	2	2	1	2	1	2	2	2	1	1
1733	77	2	1	1	1	2	2	2	1	1	1	1	1	1	1	1	1	1	1	1	1	1	1	1	1	1	1	45	164	16.7311	23	1	2	2	2	1	2	1	2	2	2	1	2	1	2	2	2	3	2
1734	73	1	2	1	1	2	2	2	1	1	1	1	1	1	1	1	1	1	1	1	1	1	1	1	1	1	1	51	155	21.2279	26	1	2	2	2	1	2	1	2	2	2	1	2	1	2	2	2	2	2
1735	76	2	1	3	1	2	2	2	1	1	1	1	1	1	1	1	1	1	1	1	1	1	1	1	1	1	1	70	169	24.5089	29	2	2	2	2	2	2	2	2	2	2	2	2	2	2	2	2	2	1
1736	66	1	2	3	1	2	2	2	1	1	1	1	1	1	1	1	1	1	1	1	1	1	1	1	1	1	2	50	151	21.9289	28	2	2	2	2	2	2	2	2	2	2	2	2	2	2	2	2	4	1
1737	74	1	2	1	2	2	2	2	1	1	1	1	1	1	1	1	1	1	1	1	1	1	1	1	1	1	1	57	155	23.7253	28	2	2	2	1	2	2	2	2	2	2	2	2	2	2	1	2	2	2
1738	69	1	2	3	2	2	2	2	1	1	1	1	1	1	1	1	1	1	1	1	1	1	1	1	1	1	1	73	160	28.5156	28	2	2	2	2	2	2	1	2	2	2	1	2	1	2	2	2	4	5
1739	81	2	1	4	1	2	2	2	1	1	1	1	1	1	1	1	1	1	1	1	1	1	1	1	1	1	1	69	170	23.8754	29	2	2	2	2	1	2	1	2	2	2	1	2	1	2	2	2	2	3
1740	69	1	2	3	1	2	2	2	1	1	1	1	1	1	1	1	1	1	1	1	1	1	1	1	1	1	1	53	152	22.9398	28	1	2	2	2	1	2	1	2	2	2	1	2	1	2	2	2	1	1
1741	68	1	1	3	1	2	2	2	1	1	1	1	1	1	1	1	1	1	1	1	1	1	1	1	1	1	1	77	171	26.3329	27	1	2	2	2	1	2	1	2	2	2	1	2	1	2	2	2	3	4
1742	69	1	2	3	2	2	2	2	1	1	1	1	1	1	1	1	1	1	1	1	1	1	1	1	1	1	2	63	158	25.2363	27	1	2	2	2	1	2	1	2	2	2	1	2	1	2	2	2	0	0
1743	68	1	1	2	1	2	2	2	1	1	1	1	1	1	1	1	1	1	1	1	1	1	1	1	1	1	1	63	166	22.8625	27	1	2	2	2	1	2	1	2	2	2	1	2	1	2	2	2	2	2
1744	69	1	1	1	1	2	2	2	2	1	1	1	1	1	1	1	1	1	1	1	1	1	1	1	1	1	2	53	168	18.7783	21	1	2	2	2	2	2	2	2	2	2	1	2	1	2	2	2	3	1
1745	65	1	2	1	1	2	2	2	2	1	1	1	1	1	1	1	1	1	1	1	1	1	1	1	1	1	1	65	155	27.0552	25	2	2	2	2	2	2	2	2	2	2	1	2	1	2	2	2	2	0
1746	80	2	1	1	1	2	2	1	2	1	1	1	1	1	1	1	1	2	1	2	1	1	1	1	2	1	1	62	152	26.8352	24	1	2	2	1	1	1	1	2	2	2	1	1	2	2	2	2	2	0
1747	78	2	2	1	1	2	2	2	2	1	1	1	1	1	1	1	1	2	2	1	1	2	1	1	2	3	2	65	160	25.3906	19	1	1	2	1	1	2	1	2	1	1	1	2	2	2	2	2	2	5
1748	66	1	1	2	1	2	2	1	2	1	1	1	1	1	1	1	1	1	1	1	1	1	1	1	1	1	1	75	165	27.5482	28	1	2	2	2	1	2	1	2	1	2	1	2	1	2	2	2	2	3
1749	65	1	2	1	1	2	2	2	1	1	1	1	1	1	1	1	1	1	1	1	1	1	1	1	1	1	1	56	156	23.0112	27	2	2	1	1	1	2	2	1	2	1	1	1	2	2	1	2	3	4
1750	85	2	2	1	2	2	2	2	2	1	1	1	1	1	1	1	1	1	1	1	1	1	1	1	1	1	1	45	138	23.6295	19	1	1	2	1	1	2	1	2	2	1	1	2	2	2	2	2	3	4
1751	76	2	2	1	2	2	2	2	2	1	1	1	1	1	1	1	1	1	1	1	1	1	1	1	1	1	1	65	140	33.1633	22	1	1	1	1	1	2	1	2	2	2	1	2	2	1	2	2	2	2
1752	85	2	2	1	2	2	2	2	2	1	1	2	1	1	1	1	1	1	1	1	1	2	2	2	1	2	1	54	140	27.551	13	1	1	2	2	1	2	1	2	2	1	1	2	2	2	2	2	3	5
1753	81	2	1	1	2	2	2	2	2	1	1	1	1	1	1	1	1	1	1	1	1	1	1	1	1	1	1	62	159	24.5243	20	2	1	1	1	2	2	1	2	1	1	1	1	2	1	2	1	5	2
1754	74	1	2	1	2	1	2	2	2	1	1	1	1	1	1	1	1	1	1	1	1	1	1	1	1	1	1	50	140	25.5102	21	2	1	1	1	2	1	1	1	1	1	2	1	2	1	1	2	4	4
1755	79	2	2	1	2	2	2	2	1	1	1	1	1	1	1	1	1	1	1	1	1	1	1	1	1	1	1	48	146	22.5183	27	2	2	2	1	1	1	1	2	2	1	1	1	2	2	1	2	3	1
1756	81	2	2	1	2	2	2	2	2	1	1	1	1	1	1	1	1	1	1	1	1	1	2	1	1	2	2	48	138	25.2048	14	2	2	2	2	2	1	2	1	1	1	2	1	2	1	1	2	5	8
1757	69	1	1	3	1	2	2	2	1	1	1	1	1	1	1	1	1	1	1	1	1	1	1	1	1	1	1	70	167	25.0995	29	1	2	2	1	1	2	1	2	2	1	1	2	2	2	2	2	1	1
1758	72	1	2	1	1	2	2	2	2	1	1	1	1	1	1	1	1	1	1	1	1	1	1	1	1	1	1	76	156	31.2295	28	1	2	2	2	1	2	1	2	1	2	1	2	2	2	2	2	0	0
1759	66	1	1	3	1	2	2	2	1	1	1	1	1	1	1	1	1	1	1	1	1	1	1	1	1	1	2	76	171	25.9909	29	1	2	2	2	1	2	1	2	2	2	1	2	1	2	2	2	1	1
1760	77	2	1	3	1	2	2	1	2	1	1	1	1	1	1	1	1	1	1	1	1	1	1	1	1	1	1	70	163	26.3465	30	1	1	2	2	2	2	1	2	2	1	1	2	2	2	2	2	2	5
1761	80	2	1	2	1	2	2	2	1	1	1	1	1	1	1	1	1	2	2	2	1	1	1	1	1	2	1	53	160	20.7031	24	2	1	2	1	2	2	2	2	1	2	2	1	1	1	1	2	1	4
1762	76	2	2	1	1	2	2	2	1	1	1	1	1	1	1	1	1	1	1	1	1	1	1	1	1	1	2	58	155	24.1415	28	1	2	2	2	1	2	1	2	2	2	1	2	1	2	2	2	1	1
1763	65	1	2	1	2	2	2	2	1	1	1	1	1	1	1	1	1	1	1	1	1	1	1	1	1	1	1	60	154	25.2994	25	1	2	2	2	1	2	1	2	2	2	1	2	1	2	2	2	3	2
1764	68	1	2	1	2	2	2	2	2	1	1	1	1	1	1	1	1	1	1	1	1	1	1	1	1	1	2	51	148	23.2834	25	1	2	2	2	1	2	1	2	2	2	1	2	1	2	2	2	0	0
1765	65	1	1	4	1	2	2	2	1	1	1	1	1	1	1	1	1	1	1	1	1	1	1	1	1	1	1	65	164	24.1672	30	1	1	2	2	1	2	1	2	2	2	1	2	1	2	2	2	0	0
1766	78	2	2	1	2	2	2	2	1	1	1	2	1	1	1	1	1	2	2	2	2	2	1	2	2	2	1	50	153	21.3593	21	1	1	2	2	1	2	1	2	2	1	1	2	1	2	2	2	3	4
1767	66	1	1	2	1	2	1	2	2	1	1	1	1	1	1	1	1	1	1	1	1	1	1	1	1	1	1	67	163	25.2174	30	1	2	2	2	1	2	2	2	2	2	1	2	1	2	2	2	0	0
1768	76	2	1	3	1	2	2	2	1	1	1	1	1	1	1	1	1	1	1	1	1	1	1	1	1	1	1	62	161	23.9188	30	1	1	2	2	1	2	1	2	2	2	1	2	1	2	2	2	2	4
1769	70	1	2	2	1	2	2	2	1	1	1	1	1	1	1	1	1	1	1	1	1	1	1	1	1	1	2	61	153	26.0584	30	1	2	2	2	1	2	1	2	2	2	1	2	1	2	2	2	1	1
1770	78	2	2	1	2	2	2	2	2	1	1	1	1	1	1	1	1	1	1	1	1	1	1	1	1	1	1	54	156	22.1893	24	1	2	2	2	1	2	1	2	2	2	1	2	1	2	2	2	3	5
1771	83	2	2	1	2	2	2	2	2	1	1	1	1	1	1	1	1	1	1	1	1	1	1	1	1	1	2	50	150	22.2222	23	1	1	2	2	1	2	1	2	2	2	2	2	2	2	2	2	2	3
1772	71	1	2	2	2	2	2	2	1	1	1	1	1	1	1	1	1	1	1	1	1	1	1	1	1	1	1	54	160	21.0938	29	1	2	2	2	1	2	1	2	2	2	1	2	1	2	2	2	2	4
1773	70	1	1	3	1	2	2	2	1	1	1	1	1	1	1	1	1	1	1	1	1	1	1	1	1	1	1	71	171	24.281	28	2	1	2	2	2	2	2	2	2	2	1	2	1	2	2	2	2	4
1774	66	1	2	2	1	2	2	2	1	1	1	1	1	1	1	1	1	1	1	1	1	1	1	1	1	1	1	68	158	27.2392	26	1	2	2	2	2	2	2	2	2	2	2	2	1	2	2	2	1	0
1775	65	1	2	2	1	2	2	2	2	1	1	1	1	1	1	1	1	1	1	1	1	1	1	1	1	1	2	55	155	22.8928	27	1	1	2	2	1	2	1	2	2	2	1	2	1	2	2	2	2	4
1776	68	1	1	3	1	2	1	2	2	1	1	1	1	1	1	1	1	1	1	1	1	1	1	1	1	1	1	57	162	21.7193	30	1	2	2	2	1	2	1	2	2	2	1	2	1	2	2	2	0	0
1777	68	1	2	1	2	2	2	2	1	1	1	1	1	1	1	1	1	1	1	1	1	1	1	1	1	1	2	55	156	22.6003	26	1	2	2	1	1	2	1	2	2	2	1	2	1	2	2	2	5	4
1778	66	1	1	3	1	2	2	2	1	1	1	1	1	1	1	1	1	1	1	1	1	1	1	1	1	1	1	57	163	21.4536	28	1	1	2	2	1	2	1	2	2	1	1	2	1	2	2	1	5	4
1779	69	1	1	1	1	2	1	2	2	1	1	1	1	1	1	1	1	1	1	1	1	1	1	1	1	1	2	58	155	24.1415	30	2	2	2	2	2	2	2	2	2	2	1	2	2	1	2	2	1	1
1780	74	1	1	4	1	2	2	2	1	1	1	1	1	1	1	1	1	1	1	1	1	1	1	1	1	1	1	61	169	21.3578	27	1	2	2	2	1	2	1	2	2	2	1	2	2	2	2	2	0	0
1781	70	1	1	3	1	2	2	2	2	1	1	1	1	1	1	1	1	1	1	1	1	1	1	1	1	1	2	82	175	26.7755	27	2	1	2	1	2	2	2	2	1	2	2	1	2	2	2	2	1	1
1782	68	1	2	1	1	2	2	2	1	1	1	1	1	1	1	1	1	1	1	1	1	1	1	1	1	1	1	56	150	24.8889	21	2	2	2	2	2	2	2	2	2	2	2	2	2	2	2	1	5	6
1783	74	1	1	1	1	2	2	2	1	1	1	1	1	1	1	1	1	1	1	1	1	1	1	1	1	1	2	58	135	31.8244	23	2	2	2	2	2	2	1	2	2	2	2	2	2	2	2	2	3	9
1784	77	2	2	1	1	2	2	2	2	1	1	1	1	1	1	1	1	2	1	1	1	1	1	1	2	1	2	60	159	23.7332	20	2	2	2	2	2	2	2	2	2	2	1	2	1	2	2	2	3	4
1785	75	2	1	1	1	2	2	2	1	1	1	1	1	1	1	1	1	1	1	1	1	1	1	1	1	1	1	60	165	22.0386	24	1	2	2	2	2	2	2	2	2	2	2	2	2	2	2	2	2	3
1786	73	1	1	1	2	2	1	2	1	1	1	1	1	1	1	1	1	1	1	1	1	1	1	1	1	1	2	41	146	19.2344	28	2	1	1	1	2	2	2	2	2	2	2	2	2	2	2	2	2	4
1787	81	2	2	1	2	2	2	2	2	1	1	1	1	1	1	1	1	2	1	1	1	1	1	1	1	1	2	45	149	20.2694	20	2	1	2	1	2	2	2	1	2	2	2	1	2	1	1	2	4	8
1788	89	2	2	1	2	2	2	2	2	1	1	1	1	1	1	1	1	2	1	1	1	1	1	1	1	1	2	40	165	14.6924	21	1	2	2	2	2	2	1	2	2	2	1	2	2	2	2	2	0	0
1789	70	1	2	1	1	2	2	2	1	1	1	1	1	1	1	1	1	1	1	1	1	1	1	1	1	1	2	60	152	25.9695	26	2	2	2	2	2	2	2	2	2	1	2	2	1	2	2	2	2	6
1790	83	2	2	3	2	1	2	2	2	1	1	1	1	1	1	1	1	2	2	1	1	1	1	1	1	1	2	60	155	24.974	20	2	1	1	1	2	2	2	1	1	1	2	1	2	2	1	1	2	8
1791	82	2	2	1	2	2	2	2	2	1	1	1	1	1	1	1	1	2	2	2	1	1	1	1	1	2	1	50	158	20.0288	23	1	1	1	1	2	2	2	1	1	1	1	1	2	2	2	2	3	6
1792	65	1	1	3	1	2	2	2	2	1	1	1	1	1	1	1	1	1	1	1	1	1	1	1	1	1	1	45	166	16.3304	30	2	1	1	1	2	2	2	2	1	2	2	2	2	1	2	2	1	0
1793	84	2	1	1	1	2	2	2	1	1	1	1	1	1	1	1	1	2	2	2	1	1	1	1	2	1	1	48	160	18.75	12	1	2	2	2	2	2	2	2	2	2	2	2	2	2	2	2	0	0
1794	73	1	2	1	2	2	2	2	1	1	1	1	1	1	1	1	1	1	1	1	1	2	1	1	2	1	2	53	150	23.5556	18	1	2	2	2	2	2	2	2	2	2	2	2	2	2	2	2	4	7
1795	70	1	2	1	1	2	2	2	2	1	1	1	1	1	1	1	1	1	1	1	1	1	1	1	1	1	1	67	162	25.5296	25	1	2	2	2	1	2	2	2	2	2	1	2	2	2	2	2	3	7
1796	71	1	1	1	1	2	2	2	1	1	1	1	1	1	1	1	1	1	1	1	1	1	1	1	1	1	1	64	164	23.7954	25	1	2	2	2	1	2	1	2	2	2	1	2	1	2	2	2	3	5
1797	65	1	2	1	1	2	2	2	1	1	1	1	1	1	1	1	1	1	1	1	1	1	1	1	1	1	2	50	151	21.9289	26	1	2	2	2	1	2	1	2	2	2	1	2	2	2	2	2	0	0
1798	70	1	2	3	2	2	2	2	1	1	1	1	1	1	1	1	1	2	2	2	1	1	1	1	1	1	1	62	152	26.8352	26	2	1	2	2	1	2	2	2	2	2	2	2	1	2	2	1	4	4
1799	76	2	2	1	2	2	2	2	1	1	1	1	1	1	1	1	1	1	1	1	1	1	1	1	1	1	2	55	158	22.0317	22	1	2	2	2	1	2	2	2	2	2	1	2	2	2	2	2	3	4
1800	70	1	1	1	1	2	2	2	1	1	1	1	1	1	1	1	1	1	1	1	1	1	1	1	1	1	2	59	178	18.6214	27	1	2	2	2	2	2	1	2	2	2	1	2	1	2	2	2	3	3
1801	70	1	2	1	1	2	2	2	1	1	1	1	1	1	1	1	1	1	1	1	1	1	1	1	1	1	1	57	159	22.5466	23	1	2	2	2	1	2	1	2	2	2	1	2	1	2	2	2	4	7
1802	68	1	1	1	2	2	1	2	1	1	1	1	1	1	1	1	1	1	1	1	1	1	1	1	1	1	2	57	163	21.4536	30	2	1	2	2	2	2	2	2	2	2	2	2	2	2	2	2	3	4
1803	89	2	1	1	2	2	1	2	1	1	1	1	1	1	1	1	1	1	1	1	1	2	1	1	1	1	1	48	150	21.3333	22	1	2	1	2	2	2	2	2	2	2	2	2	2	1	1	2	2	9
1804	83	2	2	1	2	2	2	2	2	1	1	2	1	1	1	2	1	2	2	2	1	2	1	1	1	2	2	80	158	32.0461	19	2	1	1	1	2	2	1	2	1	2	2	2	2	2	2	2	6	10
1805	82	2	2	1	2	2	2	2	1	1	1	1	1	1	1	1	1	1	1	1	1	2	1	1	2	1	2	55	150	24.4444	19	2	1	2	2	2	2	2	2	2	2	1	2	2	2	2	2	3	6
1806	75	2	2	1	2	2	2	2	1	1	1	1	1	1	1	1	1	1	1	1	1	1	1	1	1	1	2	60	150	26.6667	22	2	1	2	2	1	2	2	2	2	2	1	2	1	2	2	2	3	6
1807	70	1	2	1	2	2	2	2	1	1	1	1	1	1	1	1	1	1	1	1	1	1	1	1	1	1	2	70	158	28.0404	27	2	2	2	2	1	2	1	2	2	2	1	2	2	1	2	2	3	9
1808	65	1	2	1	2	2	2	2	2	1	1	1	1	1	1	1	1	1	1	1	1	1	1	1	1	1	1	53	153	22.6409	22	1	2	2	2	1	2	1	2	1	2	1	2	1	2	2	2	0	0
1809	76	2	2	1	2	2	2	2	2	1	1	1	1	1	1	1	1	1	1	1	1	1	1	1	1	1	2	40	145	19.025	20	1	1	2	1	2	2	1	2	2	1	1	2	2	2	2	2	2	6
1810	67	1	2	1	2	2	2	2	1	1	1	1	1	1	1	1	1	1	1	1	1	1	1	1	1	1	2	72	162	27.4348	29	1	2	2	2	1	2	1	2	2	2	1	2	1	2	2	2	3	3
1811	76	2	2	1	2	2	2	2	1	1	1	1	1	1	1	1	1	1	1	1	1	2	1	1	2	1	1	52	152	22.5069	17	1	1	2	1	2	2	1	2	2	2	1	2	2	2	1	2	3	5
1812	81	2	2	2	1	1	2	2	1	1	1	1	1	1	1	1	1	1	1	1	1	1	1	1	1	1	1	57	154	24.0344	27	1	2	2	2	2	2	1	2	2	2	1	2	2	2	2	2	2	3
1813	75	2	2	1	2	2	2	2	2	1	1	1	1	1	1	1	1	1	1	1	1	1	1	1	1	1	2	44	142	21.8211	28	1	2	2	2	1	2	1	2	2	2	1	2	1	2	2	2	3	7
1814	74	1	1	2	1	2	2	2	1	1	1	1	1	1	1	1	1	1	1	1	1	1	1	1	1	1	1	67	178	21.1463	28	1	2	2	2	1	2	1	2	2	2	2	2	1	2	2	2	1	1
1815	69	1	2	1	1	2	2	2	1	1	1	1	1	1	1	1	1	1	1	1	1	1	1	1	1	1	1	70	158	28.0404	29	1	2	2	2	1	2	1	2	2	2	1	2	1	2	2	2	0	0
1816	74	1	2	1	2	2	2	2	1	1	1	1	1	1	1	1	1	1	1	1	1	1	1	1	1	1	2	55	155	22.8928	27	2	1	2	2	2	2	2	2	2	2	1	2	2	1	1	2	2	3
1817	79	2	2	1	2	2	2	2	1	1	1	1	1	1	1	1	1	1	1	1	1	1	1	1	1	1	2	54	152	23.3726	21	1	2	2	1	2	1	2	2	2	2	1	2	1	2	2	2	1	3
1818	71	1	2	1	1	1	2	2	2	1	1	1	1	1	1	1	1	1	1	1	1	1	1	1	1	1	2	48	154	20.2395	20	2	1	1	1	2	1	2	1	2	1	2	2	2	1	1	2	2	5
1819	77	2	2	1	2	2	2	2	2	1	1	1	1	1	1	1	1	1	1	1	1	1	1	1	2	1	2	48	152	20.7756	19	1	2	2	2	1	2	2	2	2	1	1	2	2	2	2	2	1	1
1820	76	2	2	1	1	2	2	2	1	1	1	1	1	1	1	1	1	1	1	1	1	1	1	1	1	1	2	56	150	24.8889	18	1	1	1	1	2	2	1	2	2	1	1	2	2	2	1	2	3	8
1821	70	1	1	4	2	2	1	2	1	1	1	1	1	1	1	1	1	1	1	1	1	1	1	1	1	1	1	62	173	20.7157	30	1	2	2	2	1	2	1	2	2	2	1	2	1	2	2	2	4	6
1822	73	1	2	1	2	2	2	2	1	1	1	1	1	1	1	1	1	1	1	1	1	1	1	1	1	2	1	60	158	24.0346	28	1	2	2	2	1	2	1	2	2	2	1	2	1	2	2	2	2	0
1823	82	2	1	1	1	2	1	2	1	1	1	1	1	1	1	1	1	1	1	2	1	1	1	1	2	1	2	50	160	19.5312	25	1	1	1	1	2	1	1	2	2	2	1	2	1	1	2	2	2	5
1824	80	2	2	2	1	2	2	2	1	1	1	1	1	1	1	1	1	1	1	1	1	1	1	1	1	1	2	50	152	21.6413	28	2	1	1	2	1	1	1	2	2	2	1	2	1	1	2	2	2	5
1825	80	2	2	1	2	2	2	2	1	1	1	2	1	1	1	1	1	2	2	1	2	1	1	2	2	2	1	62	157	25.1532	28	1	2	2	1	1	2	1	2	2	1	2	1	2	1	2	2	7	10
1827	68	1	2	1	1	2	2	2	1	1	1	1	1	1	1	1	1	1	1	1	1	1	1	1	1	2	1	60	151	26.3146	22	2	1	1	2	2	1	2	2	2	2	1	2	2	2	2	2	9	5
1828	77	2	1	1	1	2	1	1	1	1	1	1	1	1	1	1	1	1	1	1	1	1	1	1	1	1	1	65	174	21.4692	26	1	2	2	1	1	2	1	2	2	2	1	2	1	2	2	2	1	1
1829	67	1	2	1	1	2	2	2	1	1	1	1	1	1	1	1	1	1	1	1	1	1	1	1	1	1	1	64	163	24.0882	26	1	2	2	2	1	2	1	2	2	2	1	2	1	2	2	2	1	4
1830	77	2	1	1	1	2	1	2	1	1	1	1	1	1	1	1	1	2	2	2	1	1	1	2	2	2	2	58	168	20.5499	27	2	1	2	2	2	2	2	1	1	1	2	1	2	2	2	2	3	7
1831	70	1	2	1	1	2	2	2	1	1	1	1	1	1	1	1	1	1	1	1	1	1	1	1	1	2	2	61	150	27.1111	27	2	1	1	2	2	2	2	1	1	2	1	2	2	1	1	2	3	1
1832	74	1	2	2	2	2	2	2	1	1	1	1	1	1	1	1	1	1	1	1	1	1	1	1	2	2	1	44	150	19.5556	24	1	2	2	2	1	2	1	2	2	2	1	2	1	2	2	2	2	2
1833	75	2	2	2	2	2	2	2	1	1	1	1	1	1	1	1	1	1	1	1	1	1	1	1	2	2	1	43	151	18.8588	25	2	1	1	1	2	1	2	2	2	2	1	2	2	1	2	2	4	5
1834	72	1	2	2	2	2	2	2	1	2	2	2	1	1	1	1	2	2	3	3	1	1	2	2	2	3	2	58	161	22.3757	27	2	1	2	2	1	2	1	2	2	2	1	2	1	2	2	2	0	0
1835	68	1	1	1	2	2	2	2	1	1	1	1	1	1	1	1	1	1	1	1	1	1	1	1	1	1	1	75	175	24.4898	29	1	2	2	2	1	2	1	2	2	2	1	2	1	1	2	2	1	1
1836	68	1	2	2	2	2	2	2	1	1	1	1	1	1	1	1	1	1	1	1	1	1	1	1	2	2	1	47	154	19.8178	30	2	2	1	1	1	1	1	2	2	1	1	1	2	1	1	2	10	4
1837	83	2	2	1	2	2	2	2	1	2	3	3	1	1	2	2	2	3	3	3	2	1	2	2	2	3	1	66	158	26.4381	27	2	1	1	1	2	2	2	1	1	2	2	1	2	1	1	2	5	7
1838	76	2	1	1	1	2	2	2	1	2	2	3	2	2	2	1	2	3	3	3	2	3	2	4	2	3	2	60	173	20.0474	13	2	2	2	2	1	2	1	2	2	1	1	2	1	2	2	2	1	4
1839	66	1	2	1	1	2	2	2	1	1	1	1	1	1	1	1	1	1	1	1	1	1	1	1	1	1	1	53	155	22.0604	27	2	1	1	2	1	1	2	2	2	2	1	2	1	2	2	2	5	2
1840	75	2	1	2	1	2	2	1	1	1	1	1	1	1	1	1	1	1	1	1	1	1	1	1	1	1	1	70	160	27.3438	27	2	2	2	2	1	2	1	2	2	2	1	2	1	2	2	2	2	3
1841	70	1	2	1	1	2	2	2	1	1	1	1	1	1	1	1	1	1	1	1	1	1	1	1	1	1	1	65	158	26.0375	26	2	2	2	2	1	1	1	2	2	2	1	2	2	2	2	1	7	9
1842	78	2	1	2	1	2	2	2	1	1	1	1	1	1	1	1	1	1	1	1	1	1	1	1	1	1	2	58	164	21.5645	29	1	2	2	2	1	2	1	2	2	2	1	2	1	2	2	2	1	1
1843	76	2	2	2	1	2	2	2	1	1	1	1	1	1	1	1	1	1	1	1	1	1	1	1	1	1	2	52	150	23.1111	30	1	2	2	2	1	2	1	2	2	2	1	2	1	2	2	2	0	0
1844	65	1	1	3	1	2	1	1	2	1	1	1	1	1	1	1	1	1	1	1	1	1	1	1	1	1	1	76	182	22.9441	27	2	2	2	2	1	2	1	2	2	2	1	2	1	2	2	1	3	4
1845	69	1	1	1	1	2	2	2	2	1	1	1	1	1	1	1	1	1	1	1	1	1	1	1	1	1	1	68	168	24.093	28	1	2	2	2	1	2	1	2	2	2	1	2	1	2	2	2	0	0
1846	69	1	2	1	1	2	2	2	1	1	1	1	1	1	1	1	1	1	1	1	1	1	1	1	2	2	1	54	155	22.4766	26	1	2	2	2	1	2	1	2	2	1	1	2	1	2	2	2	3	7
1847	70	1	1	2	1	2	2	2	1	1	1	1	1	1	1	1	1	1	1	1	1	1	1	1	1	1	1	58	164	21.5645	29	1	2	2	2	1	2	1	2	2	2	1	2	1	2	2	2	1	3
1848	66	1	2	2	1	2	2	2	2	1	1	1	1	1	1	1	1	1	1	1	1	1	1	1	1	1	1	78	152	33.7604	28	1	2	2	2	1	2	1	2	2	2	2	2	1	2	2	2	3	7
1849	82	2	1	3	1	1	2	2	1	1	1	1	1	1	1	1	1	1	1	1	1	1	1	1	1	2	1	60	163	22.5827	29	1	2	2	2	1	2	1	2	2	2	1	2	1	2	2	2	3	9
1850	74	1	2	3	1	1	2	2	1	1	1	1	1	1	1	1	1	1	1	1	1	1	1	1	1	2	1	63	164	23.4236	29	1	2	2	2	1	2	1	2	2	2	1	2	1	2	2	2	2	4
1851	71	1	1	4	1	2	2	2	1	1	1	1	1	1	1	1	1	1	1	1	1	1	1	1	1	1	1	65	165	23.8751	29	1	2	2	2	1	2	1	2	2	2	1	2	1	2	2	2	1	3
1852	68	1	2	2	1	2	2	2	1	1	1	1	1	1	1	1	1	1	1	1	1	1	1	1	1	1	2	53	153	22.6409	26	1	2	2	2	1	2	1	2	2	2	1	2	1	2	2	2	1	1
1853	68	1	2	4	1	2	2	2	1	1	1	1	1	1	1	1	1	1	1	1	1	1	1	1	1	2	1	60	159	23.7332	29	1	2	2	2	2	2	2	2	2	2	1	2	1	2	2	2	5	8
1854	74	1	1	1	1	2	2	2	1	1	1	1	1	1	1	1	1	1	1	1	1	1	1	1	1	2	2	59	158	23.634	26	1	2	2	2	1	2	1	2	2	2	1	2	1	2	2	2	1	7
1855	67	1	2	1	2	2	2	2	1	1	1	1	1	1	1	1	1	1	1	1	1	1	1	1	1	2	1	65	152	28.1337	18	2	2	2	2	1	2	1	2	2	1	1	2	1	2	2	2	4	12
1856	76	2	2	1	2	2	2	2	2	1	1	2	1	1	1	1	2	3	3	3	1	2	2	2	1	3	1	60	160	23.4375	27	2	1	2	1	2	1	2	1	2	2	2	1	2	1	1	2	4	8
1857	80	2	1	1	1	2	2	2	2	1	1	1	1	1	1	1	1	2	2	1	1	1	1	1	1	2	1	65	170	22.4913	26	1	2	2	2	1	2	1	2	2	2	1	2	1	2	2	2	3	4
1858	70	1	2	1	1	2	2	2	2	1	1	1	1	1	1	1	1	1	1	1	1	1	1	1	1	2	2	45	148	20.5442	29	1	2	2	2	1	2	1	2	2	2	1	2	1	2	2	2	2	0
1859	67	1	1	1	1	2	1	1	2	1	1	1	1	1	1	1	1	1	1	1	1	1	1	1	1	1	1	52	160	20.3125	30	1	2	2	2	1	2	1	2	2	1	1	2	1	2	2	2	0	0
1860	73	1	2	1	1	2	2	2	2	1	1	1	1	1	1	1	1	1	1	1	1	1	1	1	1	2	1	62	158	24.8358	18	2	1	1	1	2	1	2	1	1	1	2	1	2	1	1	1	4	7
1861	87	2	1	1	1	2	2	2	1	1	1	1	1	1	1	1	1	1	1	1	1	1	1	1	1	2	2	65	170	22.4913	21	1	1	2	2	1	2	1	2	2	2	1	2	1	2	2	2	0	0
1862	81	2	2	1	1	2	2	2	2	1	1	1	1	1	1	1	1	2	2	2	1	1	1	1	2	2	1	58	154	24.4561	19	2	2	2	2	1	2	1	2	2	2	1	2	1	2	2	2	3	7
1863	76	2	1	1	1	2	2	2	1	1	1	1	1	1	1	1	1	1	1	1	1	1	1	1	1	1	1	78	168	27.6361	25	2	2	2	1	2	2	1	2	2	2	1	2	2	2	2	2	4	7
1864	79	2	1	2	1	2	2	2	1	1	1	1	1	1	1	1	1	1	1	1	1	1	1	1	1	1	1	64	167	22.9481	26	1	2	2	2	1	2	1	2	2	2	1	2	1	2	2	2	3	5
1865	75	2	2	1	1	2	2	2	1	1	1	1	1	1	1	1	1	1	1	1	1	1	1	1	1	1	2	62	153	26.4855	24	2	1	2	1	2	2	2	2	2	2	1	2	2	2	2	2	4	4
1866	74	1	2	1	2	2	2	2	1	1	1	1	1	1	1	1	1	1	1	1	1	1	1	1	1	1	1	50	152	21.6413	25	1	2	2	2	1	2	1	2	2	2	1	2	1	2	2	2	3	6
1867	77	2	1	3	1	2	2	2	1	1	1	1	1	1	1	1	1	1	1	1	1	1	1	1	1	1	1	68	168	24.093	26	1	2	2	2	1	2	1	2	2	1	1	2	1	2	2	2	3	3
1868	72	1	2	2	1	2	2	2	1	1	1	1	1	1	1	1	1	1	1	1	1	1	1	1	1	1	1	70	159	27.6888	28	1	2	2	2	1	2	1	2	1	1	2	2	2	2	2	2	3	5
1869	77	2	2	1	2	2	2	2	2	1	1	2	1	1	1	1	1	2	2	2	1	2	1	1	1	2	2	48	150	21.3333	18	2	1	2	2	2	2	1	2	2	1	2	2	2	2	1	2	5	6
1870	79	2	2	1	2	2	2	2	1	1	1	1	1	1	1	1	1	1	1	1	1	1	1	1	1	1	2	66	154	27.8293	25	2	2	2	2	1	2	1	2	2	2	2	2	1	2	2	2	3	5
1871	87	2	2	1	2	2	2	2	1	1	1	1	1	1	1	1	1	1	1	1	1	1	1	1	1	1	1	43	145	20.4518	25	1	2	2	1	1	2	2	2	2	2	2	2	2	1	2	2	3	6
1872	73	1	1	1	1	2	2	2	1	1	1	1	1	1	1	1	1	1	1	1	1	1	1	1	1	1	1	52	162	19.8141	29	1	1	2	2	1	2	1	2	2	2	2	2	2	2	2	2	5	4
1873	65	1	2	1	1	2	2	2	1	1	1	1	1	1	1	1	1	1	1	1	1	1	1	1	1	1	1	67	158	26.8386	28	1	2	2	2	1	2	1	2	2	2	1	2	1	2	2	2	5	1
1874	87	2	1	4	1	2	2	2	1	1	1	1	1	1	1	1	1	1	1	1	1	1	1	1	1	1	1	70	172	23.6614	29	1	2	2	2	1	2	1	2	2	2	1	2	1	2	2	2	3	8
1875	77	2	2	3	1	2	2	2	2	1	1	1	1	1	1	1	1	1	1	1	1	1	1	1	1	1	1	58	153	24.7768	28	1	1	2	2	2	2	2	2	1	1	1	2	2	2	2	2	0	0
1877	73	1	2	2	2	2	2	2	1	1	1	1	1	1	1	1	1	1	1	1	1	1	1	1	1	1	2	63	156	25.8876	27	1	2	2	2	1	2	1	2	2	2	1	2	1	2	2	2	1	1
1878	70	1	1	4	1	2	2	2	1	1	1	1	1	1	1	1	1	1	1	1	1	1	1	1	1	1	1	74	164	27.5134	28	1	2	2	2	1	2	1	2	2	2	1	2	1	2	2	2	3	9
1879	70	1	2	3	1	2	2	2	1	2	1	2	1	1	1	1	1	2	2	2	1	1	1	1	1	1	1	44	154	18.5529	22	1	2	2	1	1	2	1	2	2	2	1	2	1	2	2	2	1	7
1880	76	2	2	1	1	2	2	2	1	1	1	1	1	1	1	1	1	1	1	1	1	1	1	1	1	1	1	60	160	23.4375	25	1	2	2	2	1	2	1	2	2	2	2	2	1	2	2	2	3	2
1881	69	1	2	1	1	2	2	2	1	1	1	1	1	1	1	1	1	1	1	1	1	1	1	1	2	1	1	64	160	25	22	2	1	2	1	2	1	2	2	2	2	2	2	2	2	2	2	1	0
1882	69	1	2	1	2	2	2	2	1	1	1	1	1	1	1	1	1	1	1	1	1	1	1	1	1	1	1	60	150	26.6667	22	2	2	2	2	2	1	1	2	2	2	1	2	1	2	2	2	5	5
1883	72	1	1	1	1	2	1	1	2	1	1	1	1	1	1	1	1	1	1	1	1	1	1	1	1	1	1	60	168	21.2585	22	2	2	2	2	2	2	2	2	2	2	1	2	1	2	2	2	2	5
1884	72	1	2	1	1	2	2	2	1	1	1	1	1	1	1	1	1	1	1	1	1	1	1	1	2	1	1	86	150	38.2222	23	2	1	2	2	2	2	2	1	2	1	2	1	2	2	2	2	6	10
1885	66	1	2	2	2	1	2	2	1	1	1	1	1	1	1	1	1	1	1	1	1	1	1	1	1	1	1	55	146	25.8022	23	2	1	2	2	2	2	2	2	2	2	2	2	1	1	1	2	8	12
1886	81	2	1	1	2	2	2	2	1	1	1	1	1	1	1	1	1	1	1	1	1	1	1	1	1	1	1	63	169	22.0581	26	1	1	2	1	2	2	2	2	2	2	2	2	2	1	2	2	2	6
1887	72	1	1	2	1	2	2	2	1	1	1	1	1	1	1	1	1	1	1	1	1	1	1	1	1	1	2	74	168	26.2188	27	1	2	2	2	1	2	2	2	2	2	1	2	1	2	1	2	6	8
1888	71	1	2	1	1	2	2	2	1	1	1	1	1	1	1	1	1	1	1	1	1	1	1	1	1	1	1	67	166	24.3141	29	1	2	2	2	1	2	1	2	2	2	1	2	1	2	2	2	2	1
1889	66	1	1	3	1	2	1	2	1	1	1	2	1	1	1	1	1	2	2	2	1	1	1	1	1	2	1	64	168	22.6757	27	2	1	1	1	2	2	2	1	1	2	2	1	2	1	1	1	9	14
1890	75	2	1	1	1	2	2	2	1	1	1	1	1	1	1	1	1	1	1	1	1	1	1	1	1	1	1	63	170	21.7993	28	1	2	2	2	1	2	1	2	2	2	1	2	1	2	2	2	0	0
1891	67	1	2	1	1	2	2	2	1	1	1	1	1	1	1	1	1	1	1	1	1	1	1	1	1	1	1	75	159	29.6665	27	2	2	2	2	2	2	2	2	2	2	1	2	1	2	2	1	2	1
1892	74	1	1	3	1	2	2	2	1	1	1	1	1	1	1	1	1	1	1	1	1	1	1	1	1	1	2	73	168	25.8645	29	1	2	2	2	1	2	1	2	2	2	1	2	1	2	2	2	2	1
1893	71	1	2	3	1	2	2	2	1	1	1	1	1	1	1	1	1	1	1	1	1	1	1	1	1	1	1	63	158	25.2363	28	1	2	2	2	1	2	1	2	2	2	1	2	1	2	2	2	3	2
1894	66	1	2	1	2	2	2	2	1	1	1	1	1	1	1	1	1	1	1	1	1	1	1	1	1	1	1	45	162	17.1468	24	1	2	2	2	1	2	2	2	2	2	1	2	2	2	2	2	3	7
1895	84	2	2	2	2	2	2	2	2	1	1	2	1	1	1	1	2	2	3	3	2	2	2	2	1	3	1	50	153	21.3593	27	2	1	1	1	2	2	1	1	1	2	2	2	2	1	2	2	10	13
1896	80	2	1	2	1	1	1	1	2	1	1	1	1	1	1	1	1	1	1	1	1	1	1	1	1	1	1	47	150	20.8889	25	2	1	2	2	2	1	2	2	1	2	2	2	2	2	1	2	4	7
1898	76	2	2	1	2	2	2	2	1	1	1	1	1	1	1	1	1	1	1	1	1	2	1	1	2	1	1	55	156	22.6003	20	2	1	2	1	2	1	2	2	2	1	1	2	2	2	1	2	3	3
1899	71	1	2	1	2	2	2	2	2	1	1	1	1	1	1	1	1	1	1	1	1	1	1	1	1	1	2	49	158	19.6283	25	2	1	2	2	1	2	1	2	1	1	1	2	2	2	2	2	3	5
1900	76	2	1	1	1	2	2	2	2	1	1	1	1	1	1	1	1	1	1	1	1	1	1	3	2	1	1	60	153	25.6312	14	2	2	1	2	1	2	1	2	2	2	1	2	2	1	1	2	0	0
1902	82	2	1	1	2	2	2	2	1	1	1	1	1	1	1	1	1	1	1	1	1	1	1	1	1	1	1	70	170	24.2215	24	1	1	2	2	1	2	1	2	2	1	1	2	1	2	2	2	0	0
1903	65	1	1	2	1	2	2	2	1	1	1	1	1	1	1	1	1	1	1	1	1	1	1	1	1	1	2	73	162	27.8159	26	1	2	2	2	1	2	1	2	2	1	1	2	1	2	2	2	0	0
1904	76	2	2	1	2	2	2	2	2	2	1	2	1	1	1	1	2	2	2	2	1	1	2	1	1	2	1	48	149	21.6206	30	1	2	2	2	1	2	1	2	2	2	1	2	2	2	2	2	7	6
1905	81	2	1	1	1	2	2	2	1	1	1	1	1	1	1	1	2	2	2	2	1	1	1	1	1	2	2	60	165	22.0386	23	1	2	2	2	1	2	1	2	2	2	1	2	1	2	2	2	1	0
1906	76	2	2	1	1	2	2	2	2	1	1	1	1	1	1	1	1	1	1	1	1	1	1	1	2	1	2	48	150	21.3333	21	1	2	2	2	1	2	1	2	2	2	1	2	1	2	2	2	0	0
1907	82	2	1	1	2	2	2	2	2	1	1	1	1	1	1	1	2	2	2	2	1	1	1	1	1	2	1	54	162	20.5761	23	1	2	2	2	2	2	1	2	2	1	1	2	2	2	2	2	2	5
1908	82	2	2	1	2	2	2	2	2	1	1	1	1	1	1	1	1	2	1	2	1	1	1	1	2	2	2	40	145	19.025	14	1	2	2	2	1	2	1	2	2	2	2	2	2	2	2	2	1	2
1909	90	2	1	2	1	2	2	2	1	1	1	1	1	1	1	1	1	1	1	1	1	1	1	1	1	1	2	53	168	18.7783	22	1	1	2	2	1	2	1	2	2	2	1	2	1	2	2	2	2	0
1910	83	2	2	1	1	2	2	2	1	1	1	1	1	1	1	1	1	2	1	2	1	2	1	2	1	3	2	61	155	25.3902	18	2	1	1	1	2	1	2	1	1	1	2	1	2	1	1	2	5	9
1911	70	1	2	1	1	2	2	2	1	1	1	1	1	1	1	1	1	1	1	1	1	1	1	1	1	1	2	58	154	24.4561	20	2	1	2	2	2	2	2	2	2	1	2	2	2	2	1	2	2	1
1912	69	1	1	1	1	2	2	1	1	1	1	1	1	1	1	1	1	1	1	1	1	1	1	1	1	1	2	78	171	26.6749	23	2	1	2	1	2	2	2	2	2	2	2	2	1	1	1	2	2	1
1913	76	2	1	1	2	2	2	2	1	1	1	1	1	1	1	1	1	1	1	1	1	1	1	1	1	1	2	55	160	21.4844	24	2	1	2	1	2	2	2	1	2	2	2	1	2	1	1	2	1	3
1914	65	1	2	1	1	2	2	2	2	1	1	1	1	1	1	1	1	1	1	1	1	1	1	1	2	1	2	72	160	28.125	20	2	1	1	1	2	2	2	1	1	2	2	1	2	2	2	2	2	5
1915	75	2	1	1	1	2	2	2	1	1	1	1	1	1	1	1	1	1	1	1	1	2	1	1	2	2	1	54	157	21.9076	20	1	1	1	1	1	2	1	2	1	1	1	1	2	1	1	2	3	3
1916	67	1	2	1	1	2	2	2	1	1	1	1	1	1	1	1	1	1	1	1	1	1	1	1	2	1	2	49	148	22.3703	20	1	2	2	1	2	2	2	2	2	1	2	2	1	1	1	2	0	0
1917	85	2	1	1	1	2	2	2	2	1	1	1	1	1	1	1	1	1	1	1	1	1	1	1	1	1	1	61	168	21.6128	30	1	2	2	2	1	2	1	2	2	2	1	2	1	2	2	2	2	3
1918	83	2	2	1	1	2	2	2	1	2	2	2	1	1	1	1	2	2	2	3	1	1	2	1	1	3	1	52	150	23.1111	25	2	1	1	1	1	2	2	1	1	2	2	1	2	1	1	2	6	12
1919	73	1	2	1	2	2	2	2	1	1	1	1	1	1	1	1	1	2	1	2	1	1	1	1	1	2	2	61	155	25.3902	26	2	1	2	2	2	2	2	1	1	2	2	2	2	2	2	2	4	2
1920	83	2	1	1	1	2	2	2	2	1	1	1	1	1	1	1	2	2	2	2	1	1	1	1	2	3	2	43	145	20.4518	16	2	1	2	1	2	2	2	1	1	1	2	1	2	1	1	2	4	12
1921	78	2	2	1	1	2	2	2	2	2	1	2	1	1	1	1	1	3	3	3	1	1	2	1	2	3	2	47	142	23.3089	21	2	1	2	1	2	2	1	2	2	2	2	1	2	1	1	2	3	11
1922	80	2	2	1	2	2	2	2	2	1	1	1	1	1	1	1	1	2	1	2	1	2	1	1	2	2	2	45	145	21.4031	16	1	2	2	1	1	2	1	2	2	1	1	1	2	1	2	2	4	3
1923	76	2	1	4	2	2	2	2	1	1	1	1	1	1	1	1	1	1	1	1	1	1	1	1	1	1	1	70	170	24.2215	27	1	2	2	2	1	2	1	2	2	2	1	2	1	2	2	2	3	3
1924	67	1	2	1	2	2	2	2	2	1	1	1	1	1	1	1	1	1	1	1	1	1	1	1	2	1	1	49	150	21.7778	22	1	2	2	2	1	2	1	2	2	2	1	2	1	2	2	2	3	4
1925	75	2	1	1	2	2	2	2	1	1	1	1	1	1	1	1	1	1	1	1	1	2	1	1	2	1	2	56	160	21.875	15	2	1	2	1	2	2	2	2	2	1	2	2	1	2	2	2	1	5
1926	69	1	1	1	1	2	2	1	2	1	1	1	1	1	1	1	1	1	1	1	1	1	1	1	1	1	1	76	175	24.8163	27	1	1	2	2	2	2	2	2	2	2	2	2	1	2	2	2	3	1
1927	74	1	1	2	1	2	2	2	1	1	1	1	1	1	1	1	1	1	1	1	1	1	1	1	1	1	2	50	168	17.7154	26	2	1	2	2	2	2	2	2	2	2	2	2	2	2	2	2	1	0
1928	79	2	2	1	2	2	2	2	1	1	1	1	1	1	1	1	2	2	2	2	1	1	1	1	2	2	1	47	144	22.6659	19	2	1	2	1	2	1	2	2	2	1	2	1	2	1	2	2	3	4
1929	67	1	2	1	2	2	2	2	2	1	1	1	1	1	1	1	1	1	1	1	1	2	1	1	2	1	1	63	154	26.5643	23	2	1	2	2	2	2	2	2	2	1	2	2	2	1	2	2	5	6
1930	76	2	2	1	2	2	2	2	2	1	1	1	1	1	1	1	1	2	2	2	1	2	1	1	2	2	2	62	158	24.8358	19	2	1	2	1	2	2	2	2	2	1	2	1	1	2	2	2	4	8
1931	72	1	1	1	1	2	1	2	1	1	1	1	1	1	1	1	1	1	1	1	1	1	1	1	1	1	1	70	165	25.7117	27	2	1	1	1	2	1	2	1	2	2	2	1	2	1	1	1	2	0
1933	65	1	2	2	2	2	2	2	2	1	1	1	1	1	1	1	1	1	1	1	1	1	1	1	1	1	2	68	164	25.2826	26	2	2	1	2	1	2	1	2	2	2	2	2	2	1	1	2	4	1
1935	73	1	2	1	1	2	2	2	2	1	1	1	1	1	1	1	1	1	1	1	1	1	1	1	1	1	2	63	163	23.7118	29	2	1	1	2	2	1	2	2	1	2	2	2	2	2	1	2	7	4
1936	67	1	1	1	1	2	1	2	2	1	1	1	1	1	1	1	1	1	1	1	1	1	1	1	1	1	1	59	164	21.9363	29	1	2	2	2	1	2	1	2	2	2	1	2	1	2	2	2	1	3
1937	74	1	2	1	2	2	2	2	2	1	1	1	1	1	1	1	1	1	1	1	1	1	1	1	1	1	1	50	160	19.5312	20	2	2	2	1	2	1	2	1	2	1	2	1	2	1	1	1	2	2
1938	72	1	2	1	1	1	2	2	1	1	1	1	1	1	1	1	1	1	1	1	1	1	1	1	1	1	2	58	142	28.7641	27	2	1	1	1	2	2	2	2	1	2	2	1	1	2	2	2	3	2
1940	74	1	2	1	2	2	2	2	1	1	1	1	1	1	1	2	1	2	2	1	1	1	1	1	1	3	1	61	147	28.229	23	1	2	2	2	1	2	1	2	2	2	1	2	2	2	2	2	5	6
1941	73	1	2	3	1	2	2	2	1	1	1	1	1	1	1	1	1	1	1	1	1	1	1	1	1	1	2	62	166	22.4996	23	1	2	2	2	1	2	1	2	2	2	1	2	1	2	2	2	3	4
1942	81	2	2	1	2	2	2	2	2	1	1	1	1	1	1	1	1	2	1	2	1	1	1	1	1	2	2	52	141	26.1556	20	2	1	1	1	2	1	2	1	2	1	2	1	2	1	1	2	4	3
1943	77	2	2	4	2	2	2	2	1	1	1	1	1	1	1	1	1	1	1	1	1	1	1	1	1	1	2	52	152	22.5069	22	2	1	2	2	1	2	1	2	2	1	1	2	2	2	2	2	4	7
1944	85	2	2	1	2	2	2	2	2	1	1	1	1	1	1	1	2	2	2	2	1	2	2	2	1	3	1	38	144	18.3256	19	1	1	2	1	2	2	1	2	2	2	1	2	2	2	1	2	5	8
1945	80	2	1	1	2	1	2	2	1	1	1	1	1	1	1	1	1	1	1	1	1	1	1	1	1	1	1	80	173	26.7299	22	1	1	2	1	2	2	2	1	2	2	2	1	1	1	1	1	5	13
1946	83	2	2	1	2	2	2	2	2	1	1	1	1	1	1	1	2	2	2	2	1	1	1	1	1	3	2	65	154	27.4077	20	1	1	2	2	2	2	2	1	2	1	2	1	2	2	2	2	3	6
1947	86	2	2	1	2	2	2	2	2	1	1	1	1	1	1	1	2	2	2	2	1	1	2	1	1	2	2	60	146	28.1479	17	1	1	2	2	2	2	2	1	2	1	2	1	2	1	1	2	5	8
1948	69	1	1	4	2	2	1	1	1	1	1	1	1	1	1	1	1	1	1	1	1	1	1	1	1	1	2	62	172	20.9573	23	1	2	2	2	1	2	1	2	2	2	1	2	1	2	2	2	2	2
1949	67	1	2	1	1	2	2	2	1	1	1	1	1	1	1	1	1	1	1	1	1	1	1	1	1	1	1	44	156	18.0802	20	2	1	2	2	2	1	2	1	1	2	2	1	2	1	1	1	4	7
1950	66	1	2	2	2	1	2	2	1	1	1	1	1	1	1	1	1	1	1	1	1	1	1	1	1	1	1	64	162	24.3865	18	2	1	1	1	2	2	2	1	2	2	2	1	2	1	1	1	6	9
1951	79	2	1	3	1	2	2	2	1	1	1	1	1	1	1	1	1	1	1	1	1	1	1	1	1	1	2	73	172	24.6755	22	1	1	2	2	2	2	2	2	2	2	2	2	1	2	2	2	6	11
1952	67	1	2	3	1	2	2	2	1	1	1	1	1	1	1	1	1	1	1	1	1	1	1	1	1	1	1	57	160	22.2656	22	1	2	2	2	2	2	2	2	2	2	2	2	1	2	2	2	1	0
1953	74	1	2	1	1	2	2	2	1	1	1	1	1	1	1	1	1	1	1	1	1	1	1	1	1	1	2	57	165	20.9366	21	2	1	1	1	2	1	2	1	1	1	2	1	2	1	1	1	4	8
1954	65	1	2	1	1	2	2	2	1	1	1	1	1	1	1	1	1	1	1	1	1	1	1	1	1	1	2	74	152	32.0291	25	2	1	2	1	2	2	2	2	1	2	2	2	2	1	1	2	6	8
1955	80	2	1	2	2	2	2	2	1	1	1	1	1	1	1	1	1	1	1	1	1	1	1	1	1	1	2	80	178	25.2493	24	1	2	2	2	2	2	1	2	2	2	1	2	1	2	2	2	5	9
1956	71	1	1	1	1	2	2	2	1	1	1	1	1	1	1	1	1	1	1	1	1	1	1	1	1	1	1	64	165	23.5078	26	2	1	2	2	2	2	2	2	2	2	2	2	1	2	2	2	0	0
1957	68	1	2	1	1	2	2	2	1	1	1	1	1	1	1	1	1	1	1	1	1	1	1	1	1	1	2	68	153	29.0487	27	2	2	2	2	2	2	2	2	2	1	2	2	1	2	2	2	2	3
1958	68	1	2	2	2	2	2	2	1	1	1	1	1	1	1	1	1	1	1	1	1	1	1	1	1	1	1	54	153	23.0681	28	2	1	2	1	2	1	2	2	2	1	2	1	2	2	2	2	4	6
1960	78	2	2	1	2	2	2	2	1	1	1	2	1	1	1	1	1	2	2	2	1	1	1	1	2	3	2	53	148	24.1965	22	2	1	2	1	2	1	2	2	1	2	2	2	1	2	2	2	6	6
1961	81	2	1	1	1	2	2	2	2	1	1	1	1	1	1	1	1	1	1	1	1	1	1	1	1	1	2	52	153	22.2137	28	1	1	2	2	2	2	2	2	2	2	2	2	1	2	2	2	2	0
1962	78	2	2	1	1	2	2	2	2	1	1	1	1	1	1	1	1	2	2	2	1	1	1	1	1	1	2	51	150	22.6667	29	2	1	2	2	2	2	2	2	2	1	2	2	2	2	2	2	4	1
1963	73	1	2	4	1	2	2	2	2	1	1	1	1	1	1	1	1	2	2	2	1	1	1	1	1	1	1	42	150	18.6667	26	2	1	2	1	2	2	2	2	2	1	2	2	2	2	2	2	2	5
1964	82	2	1	3	2	2	2	2	1	1	1	1	1	1	1	1	1	2	1	1	1	1	1	1	1	2	1	70	168	24.8016	28	2	1	2	2	2	2	2	2	2	1	2	1	2	1	2	2	5	4
1965	74	1	1	3	1	1	1	1	2	1	1	1	1	1	1	1	1	1	1	1	1	1	1	1	1	1	1	70	176	22.5981	29	2	1	2	1	2	2	2	2	1	2	2	2	1	2	2	1	4	2
1966	72	1	2	2	1	1	2	2	2	1	1	1	1	1	1	1	1	1	1	1	1	1	1	1	1	1	2	54	151	23.6832	26	2	1	2	1	2	1	2	2	1	1	2	1	2	1	1	1	1	2
1967	82	2	2	1	1	2	2	2	1	1	1	1	1	1	1	1	1	2	2	2	1	1	1	1	1	2	1	53	153	22.6409	26	2	1	2	1	2	2	2	2	2	1	2	1	2	2	2	2	3	3
1968	81	2	1	3	1	2	2	2	1	1	1	1	1	1	1	1	1	1	1	1	1	1	1	1	1	1	1	65	162	24.7676	28	2	1	2	2	2	2	2	2	2	2	2	1	2	2	2	2	0	0
1969	75	2	1	3	2	2	1	2	2	1	1	1	1	1	1	1	1	2	2	2	1	1	1	1	1	3	2	60	168	21.2585	25	2	1	2	1	2	1	2	2	1	1	2	1	1	2	2	2	4	8
1970	72	1	2	1	1	2	2	2	1	1	1	1	1	1	1	1	1	1	1	1	1	1	1	1	1	1	1	64	153	27.3399	24	2	1	2	2	2	2	2	2	2	1	2	2	1	2	2	2	4	4
1971	82	2	2	1	2	2	2	2	1	2	1	1	1	1	1	1	1	2	2	2	1	2	1	1	2	2	1	57	145	27.1106	22	1	2	2	2	2	2	2	2	2	2	2	2	2	1	2	2	4	10
1972	79	2	1	1	1	2	1	2	2	1	1	1	1	1	1	1	1	1	1	1	1	1	1	1	1	1	2	58	154	24.4561	25	1	2	2	2	1	2	1	2	2	2	1	2	2	2	2	2	3	2
1973	70	1	2	1	1	2	2	2	1	1	1	1	1	1	1	1	1	1	1	1	1	1	1	1	1	1	2	65	158	26.0375	26	1	2	2	2	1	2	1	2	2	2	2	2	2	2	2	2	6	6
1974	72	1	2	1	2	2	2	2	1	1	1	1	1	1	1	1	1	1	1	1	1	1	1	1	1	1	1	56	153	23.9224	23	1	2	2	2	1	2	1	2	2	1	2	1	2	1	2	2	4	2
1975	80	2	1	2	1	2	2	2	1	1	1	1	1	1	1	1	1	1	1	1	1	1	1	1	1	1	2	48	168	17.0068	21	1	2	1	2	1	2	1	2	2	1	1	1	2	2	1	2	8	8
1976	75	2	2	1	1	2	2	2	1	1	1	1	1	1	1	1	1	1	1	1	1	1	1	1	1	1	1	40	150	17.7778	24	1	2	2	2	1	2	1	2	2	2	1	2	2	2	2	2	8	7
1977	70	1	1	2	1	2	2	2	2	1	1	1	1	1	1	1	1	1	1	1	1	1	1	1	1	1	2	64	165	23.5078	29	2	2	2	2	2	2	2	2	2	2	2	2	2	2	2	2	10	13
1978	70	1	2	3	1	2	2	2	2	1	1	1	1	1	1	1	1	1	1	1	1	1	1	1	1	1	1	71	151	31.139	27	1	2	2	2	1	2	1	2	2	2	1	2	1	2	2	2	5	2
1979	72	1	2	1	1	1	2	2	2	1	1	1	1	1	1	1	1	1	1	1	1	1	1	1	2	1	2	64	159	25.3155	27	1	1	2	2	1	2	1	2	2	1	1	2	2	2	2	2	10	15
1980	70	1	1	1	1	1	2	2	1	1	1	1	1	1	1	1	1	1	1	1	1	1	1	1	1	1	2	50	165	18.3655	29	2	2	2	2	2	2	2	2	2	1	2	2	2	2	2	2	2	4
1981	72	1	2	1	1	2	2	2	1	1	1	1	1	1	1	1	1	1	1	1	1	1	1	1	1	1	2	48	155	19.9792	25	2	1	2	1	2	1	2	1	2	2	2	2	1	1	1	2	3	2
1983	77	2	2	1	2	2	2	2	1	1	1	1	1	1	1	1	1	1	1	1	1	1	1	1	1	1	2	45	152	19.4771	28	2	1	2	1	2	2	2	1	1	2	2	2	2	2	1	2	2	3
1984	80	2	2	1	2	2	2	2	1	1	1	2	1	1	1	1	1	1	1	1	1	2	1	1	1	1	1	65	154	27.4077	23	2	1	2	2	1	2	1	2	2	2	2	1	1	1	2	2	1	0
1985	70	1	1	2	1	2	2	2	1	1	1	1	1	1	1	1	1	1	1	1	1	1	1	1	1	1	1	83	170	28.7197	30	1	2	2	1	1	2	1	2	2	2	2	2	1	2	2	2	5	3
1986	70	1	1	1	1	2	2	2	2	1	1	1	1	1	1	1	1	1	1	1	1	1	1	1	1	1	1	75	169	26.2596	26	2	2	2	2	1	2	1	2	2	2	2	2	1	2	2	2	3	5
1987	78	2	1	1	1	2	2	2	1	1	1	1	1	1	1	1	1	1	1	1	1	1	1	1	1	1	2	71	171	24.281	24	1	1	1	1	1	2	2	1	2	1	2	2	2	2	2	2	1	0
1988	75	2	2	1	1	2	2	2	1	1	1	1	1	1	1	1	1	1	1	1	1	1	1	1	1	1	1	55	157	22.3133	21	2	2	1	1	1	2	2	1	2	1	2	1	2	2	2	2	6	8
1989	67	1	2	1	2	1	2	2	2	1	1	1	1	1	1	1	1	1	1	1	1	1	1	1	1	1	1	70	157	28.3987	27	1	2	2	2	1	2	1	2	2	2	1	2	1	2	2	2	3	1
1990	71	1	1	4	2	2	2	2	1	1	1	1	1	1	1	1	1	1	1	1	1	1	1	1	1	1	1	65	168	23.03	30	2	2	2	2	1	2	2	2	2	2	2	2	1	2	2	2	3	3
1991	75	2	1	2	1	2	2	2	1	1	1	1	1	1	1	1	1	1	1	1	1	1	1	1	1	1	1	68	168	24.093	27	1	1	2	2	1	2	1	2	1	2	1	1	1	2	2	2	6	5
1992	69	1	2	2	1	2	2	2	1	1	1	1	1	1	1	1	1	1	1	1	1	1	1	1	1	1	1	58	154	24.4561	29	1	2	2	2	1	2	1	2	2	2	1	2	1	2	2	2	3	2
1993	70	1	2	1	2	1	1	2	1	2	2	2	1	1	1	1	2	2	2	2	1	2	1	1	2	2	1	40	150	17.7778	20	2	1	1	1	2	1	2	1	1	1	2	1	2	1	1	1	10	20
1994	76	2	1	1	1	2	2	2	2	1	1	1	1	1	1	2	1	2	2	1	1	1	1	1	1	1	1	60	167	21.5139	24	2	1	1	1	2	1	2	2	1	2	1	2	2	1	2	2	1	1
1995	76	2	2	1	1	2	2	2	1	1	1	1	1	1	1	1	1	2	2	1	1	1	1	1	2	1	2	54	147	24.9896	17	1	1	1	1	2	2	2	2	2	1	2	1	2	1	2	2	3	5
1996	79	2	1	4	1	2	2	2	1	1	1	1	1	1	1	1	1	1	1	1	1	1	1	1	1	1	2	77	175	25.1429	30	1	2	2	2	1	2	1	2	2	2	1	2	1	2	2	2	2	2
1997	78	2	2	1	1	1	2	2	1	1	1	1	1	1	1	1	1	2	1	2	1	1	1	1	1	1	1	48	144	23.1481	28	2	1	2	2	1	2	1	2	2	1	1	2	2	1	1	2	6	6
1998	75	2	1	1	1	1	1	2	2	2	1	2	1	1	1	1	2	2	2	2	1	1	1	1	1	1	1	74	172	25.0135	27	2	1	2	1	1	1	2	1	1	1	2	2	2	1	1	2	8	6
1999	73	1	1	3	1	2	1	2	1	1	1	1	1	1	1	1	1	1	1	1	1	1	1	1	1	1	1	78	170	26.9896	29	1	2	2	2	1	2	1	2	2	2	1	2	1	2	2	2	1	2
2000	72	1	2	1	2	2	2	2	1	1	1	1	1	1	1	1	1	1	1	1	1	1	1	1	1	1	1	55	151	24.1217	28	2	2	2	2	1	1	1	2	2	2	2	2	1	2	2	1	6	8
2001	72	1	1	2	2	2	1	2	2	1	1	1	1	1	1	1	1	1	1	1	1	1	1	1	1	1	2	65	162	24.7676	28	2	2	2	1	2	2	2	2	2	2	2	2	2	2	2	2	1	0
2002	74	1	2	1	2	1	2	2	2	1	1	2	1	1	1	1	1	2	2	2	1	1	1	1	1	2	2	63	167	22.5896	28	2	1	2	2	2	2	2	2	1	2	2	2	2	2	2	2	2	10
2003	77	2	2	1	2	2	2	2	1	1	1	1	1	1	1	1	1	1	1	1	1	1	1	1	1	1	1	57	156	23.4221	29	1	2	2	2	2	2	2	2	2	2	1	2	1	2	2	2	3	3
2004	74	1	2	1	2	2	2	2	1	1	1	1	1	1	1	1	1	1	1	1	1	1	1	1	1	1	2	57	145	27.1106	25	1	1	2	2	2	2	1	2	2	2	1	2	1	2	2	2	3	5
2005	75	2	1	1	1	1	2	2	1	1	1	1	1	1	1	1	1	1	1	1	1	1	1	1	1	1	2	70	165	25.7117	19	1	1	2	2	1	2	1	2	2	1	2	2	2	2	2	2	4	6
2006	80	2	2	1	1	2	2	2	1	1	1	1	1	1	1	1	1	1	1	1	1	1	1	1	2	1	2	48	152	20.7756	23	1	2	2	2	1	2	1	2	2	1	1	2	1	2	2	2	3	5
2007	76	2	2	1	1	2	2	2	1	1	1	1	1	1	1	1	1	1	1	1	1	1	1	1	1	1	1	51	153	21.7865	28	2	1	2	1	2	2	2	2	1	2	2	1	2	1	2	2	5	2
2008	65	1	1	4	1	2	1	2	2	1	1	1	1	1	1	1	1	1	1	1	1	1	1	1	1	1	2	65	170	22.4913	29	1	2	2	2	1	2	1	2	2	2	1	2	1	2	1	2	1	2
2009	66	1	2	3	2	2	2	2	1	1	1	1	1	1	1	1	1	1	1	1	1	1	1	1	1	1	1	52	150	23.1111	28	1	2	2	2	1	2	1	2	2	2	1	2	1	2	2	2	0	0
2010	76	2	1	4	2	1	2	2	2	1	1	2	1	1	1	1	1	3	2	2	1	1	2	2	1	3	2	58	164	21.5645	20	2	1	1	1	2	2	2	1	1	1	2	1	2	1	1	2	4	8
2011	77	2	1	1	1	2	1	1	2	1	1	1	1	1	1	1	1	1	1	1	1	1	1	1	1	1	1	64	171	21.8871	29	1	2	2	2	1	2	1	2	1	2	1	2	1	2	2	2	1	6
2012	74	1	2	1	1	2	2	2	1	1	1	1	1	1	1	1	1	1	1	1	1	1	1	1	1	1	1	54	155	22.4766	27	1	2	2	2	1	2	1	2	1	2	1	2	1	2	2	2	5	3
2013	74	1	2	2	2	2	2	2	1	1	1	1	1	1	1	1	1	1	1	1	1	1	1	1	1	1	1	55	157	22.3133	23	2	1	2	2	2	1	2	2	2	2	2	1	2	2	1	2	8	13
2014	71	1	2	2	2	2	2	2	1	1	1	1	1	1	1	1	1	1	1	1	1	1	1	1	1	1	1	50	150	22.2222	30	2	2	2	2	1	2	1	2	2	2	1	2	1	2	2	2	1	2
2015	69	1	2	3	2	2	2	2	2	1	1	1	1	1	1	1	1	1	1	1	1	1	1	1	1	1	1	60	163	22.5827	28	1	2	2	2	1	2	1	2	2	2	1	2	1	2	2	2	0	0
2016	67	1	1	3	1	2	2	2	1	1	1	1	1	1	1	1	1	1	1	1	1	1	1	1	1	1	2	80	169	28.0102	29	2	1	2	1	2	2	2	2	2	2	2	2	2	2	2	2	4	7
2017	66	1	1	4	1	2	2	2	1	1	1	1	1	1	1	1	1	1	1	1	1	1	1	1	1	1	1	64	169	22.4082	28	2	2	2	2	2	2	2	2	2	2	2	2	2	2	2	2	2	4
2018	71	1	1	2	1	2	2	2	1	1	1	1	1	1	1	1	1	1	1	1	1	1	1	1	1	1	1	73	169	25.5593	29	2	2	2	2	2	2	2	2	2	2	2	2	2	2	2	2	2	0
2019	65	1	2	1	2	2	2	2	1	1	1	1	1	1	1	1	1	1	1	1	1	1	1	1	1	1	2	50	146	23.4566	29	1	2	2	2	2	2	1	2	2	2	2	2	1	2	2	2	1	1
2020	69	1	1	3	1	2	2	2	1	1	1	1	1	1	1	1	1	1	1	1	1	1	1	1	1	1	2	80	170	27.6817	26	2	2	2	1	2	2	2	2	2	2	2	2	2	2	2	2	3	2
2021	77	2	2	1	2	2	2	2	1	1	1	1	1	1	1	2	1	2	1	2	1	1	1	1	1	2	1	55	163	20.7008	21	2	1	1	1	2	2	2	1	2	1	2	1	2	1	1	2	5	6
2022	76	2	1	3	1	2	2	2	1	1	1	1	1	1	1	1	1	1	1	1	1	1	1	1	1	1	2	62	165	22.7732	30	2	2	2	2	2	2	2	2	2	2	2	2	2	2	2	2	1	0
2023	72	1	2	3	1	2	2	2	1	1	1	1	1	1	1	1	1	1	1	1	1	1	1	1	1	1	1	58	156	23.833	29	2	2	2	2	2	2	2	2	2	2	2	2	2	2	2	2	1	2
2024	78	2	2	1	2	2	2	2	1	1	1	1	1	1	1	1	1	1	1	1	1	1	1	1	1	1	1	69	150	30.6667	26	2	2	2	1	2	2	2	2	2	2	2	2	2	2	2	2	3	3
2025	74	1	1	3	1	2	2	1	1	1	1	1	1	1	1	1	1	1	1	1	1	1	1	1	1	1	2	65	166	23.5883	30	2	2	2	1	2	2	2	2	2	2	2	2	2	2	2	2	2	1
2026	70	1	2	2	1	2	2	2	1	1	1	1	1	1	1	2	1	1	1	1	1	1	1	1	1	1	1	65	158	26.0375	30	2	1	2	1	2	1	2	2	2	2	2	2	2	1	1	1	1	0
[truncated: 8,048 more rows]
[truncated: 19 more columns]
